# Supplementary material for: Identification of EPHB4 as a potential causal gene and therapeutic target for endometriosis using Mendelian randomization
Source: Hereditas. 2025 May 31;162:92. doi: 10.1186/s41065-025-00457-w (PMC12126875; doi:10.1186/s41065-025-00457-w)
Supplement: Supplementary file 1 — Supplementary Material 1 [file 41065_2025_457_MOESM1_ESM.xlsx]

## Sheet: Index
Table S1 Summary Data-Level Mendelian Randomization Analysis of the Association Between Plasma Proteins (deCODE) and Endometriosis
Table S2 Summary Data-Level Mendelian Randomization Analysis of the Association Between Plasma Proteins (UKB-PPP) and Endometriosis
Table S3 Protein corresponding drug in DRUGBANK

## Sheet: Table S1
Table S2 Summary Data-Level Mendelian Randomization Analysis of the Association Between Plasma Proteins (deCODE) and Endometriosis
probeID	Gene	Beta	SE	OR(95%CI)	P value	P value after FDR adjustment	P value HEIDI test	Number of SNPs used in HEIDI test
13094_75	RSPO3	0.335737	0.0578215	1.399 (1.249, 1.567)	6.38e-09	3.37261e-06	0.372912	20
8427_118	RSPO3	0.305412	0.0523928	1.357 (1.225, 1.504)	5.57e-09	3.37261e-06	0.374053	20
15530_33	EPHB4	0.47516	0.11449	1.608 (1.285, 2.013)	3.32e-05	0.0117028	0.431742	20
3290_50	CD109	-0.0884348	0.0232139	0.915 (0.875, 0.958)	0.000139218	0.0245256	0.29954	20
18832_65	SAA2	-0.129755	0.0339557	0.878 (0.822, 0.939)	0.000132744	0.0245256	0.710544	20
15515_2	SAA1	-0.103714	0.0271026	0.901 (0.855, 0.951)	0.000129862	0.0245256	0.75275	20
19207_119	ADK	-0.965888	0.277519	0.381 (0.221, 0.656)	0.000500588	0.0755888	0.514441	20
13133_73	LTBP4	-0.563472	0.172958	0.569 (0.406, 0.799)	0.00112261	0.148325	0.324484	11
16309_30	DKKL1	-0.98919	0.321107	0.372 (0.198, 0.698)	0.00206614	0.181992	0.00297295	20
3605_77	MASP1	-0.499474	0.161169	0.607 (0.442, 0.832)	0.00194131	0.181992	0.536578	20
13682_47	CSF1R	0.358512	0.115417	1.431 (1.141, 1.795)	0.00189489	0.181992	0.0712706	20
7875_86	PLEK	0.334697	0.107516	1.398 (1.132, 1.725)	0.00185196	0.181992	0.039804	20
15333_11	SDF2	-0.155832	0.0521155	0.856 (0.773, 0.948)	0.0027887	0.210547	0.0129795	20
2590_69	ROR1	0.133539	0.0443776	1.143 (1.048, 1.247)	0.00261986	0.210547	0.475251	20
8458_111	SNCA	0.900759	0.308259	2.461 (1.345, 4.504)	0.00347695	0.245009	0.420921	20
8480_29	EFEMP1	0.389534	0.137346	1.476 (1.128, 1.932)	0.00456609	0.283903	5.4e-05	20
6342_10	NPNT	0.204773	0.0718807	1.227 (1.066, 1.413)	0.0043886	0.283903	0.171211	16
3435_53	FN1	-0.260879	0.094786	0.77 (0.64, 0.928)	0.00591792	0.284329	0.0328529	20
3434_34	FN1	-0.257595	0.0935067	0.773 (0.643, 0.928)	0.00587235	0.284329	0.0335701	20
4131_72	FN1	-0.23286	0.0843616	0.792 (0.672, 0.935)	0.00577561	0.284329	0.0819405	20
15607_56	PKLR	0.262994	0.094301	1.301 (1.081, 1.565)	0.005289	0.284329	0.77915	20
8465_52	CTSH	0.0349853	0.0124312	1.036 (1.011, 1.061)	0.00488808	0.284329	0.00179327	20
6382_17	MANBA	-0.076031	0.0278832	0.927 (0.877, 0.979)	0.00639583	0.29393	0.189351	20
19251_56	SRGN	-0.117969	0.0445318	0.889 (0.814, 0.97)	0.00807083	0.32811	0.377765	14
9177_6	FAM3B	0.11318	0.0425875	1.12 (1.03, 1.217)	0.00787008	0.32811	0.172014	20
16773_29	SCUBE3	0.17964	0.0674034	1.197 (1.049, 1.366)	0.00769543	0.32811	0.251907	20
4908_6	ENG	0.169811	0.0660266	1.185 (1.041, 1.349)	0.0101155	0.344905	0.652903	20
8376_25	LHB	0.10264	0.0397443	1.108 (1.025, 1.198)	0.00980845	0.344905	0.684791	20
7049_2	ADAM23	0.0932017	0.036072	1.098 (1.023, 1.178)	0.00977269	0.344905	0.626159	20
18880_81	COL3A1	0.526016	0.202573	1.692 (1.138, 2.517)	0.00941328	0.344905	0.0730467	20
10074_128	BRD2	-0.462917	0.178174	0.629 (0.444, 0.893)	0.00937373	0.344905	0.505512	20
5358_3	OMD	-0.887776	0.351464	0.412 (0.207, 0.82)	0.0115391	0.34848	0.0144352	20
10924_258	CYB5D2	-0.137989	0.0545765	0.871 (0.783, 0.969)	0.0114597	0.34848	0.919419	8
3302_58	CST7	0.0739357	0.0290781	1.077 (1.017, 1.14)	0.0110014	0.34848	0.119633	20
8007_19	CTSB	-0.0636803	0.0249785	0.938 (0.893, 0.985)	0.0107908	0.34848	0.555775	20
13930_3	APOBEC3G	-0.260995	0.103915	0.77 (0.628, 0.944)	0.0120175	0.352846	0.488674	20
5618_50	FAM3B	0.135587	0.0546511	1.145 (1.029, 1.275)	0.013103	0.36447	0.684292	19
4962_52	CDNF	0.0914267	0.0367548	1.096 (1.02, 1.178)	0.0128653	0.36447	0.390371	7
14088_38	IGFBP6	-0.412226	0.168556	0.662 (0.476, 0.921)	0.0144601	0.391906	0.823175	20
2381_52	C5	-0.260779	0.108916	0.77 (0.622, 0.954)	0.0166517	0.440021	0.183713	20
2979_8	CXCL5	-0.233096	0.0978609	0.792 (0.654, 0.96)	0.0172229	0.444016	0.812311	20
4961_17	ANXA2	0.065255	0.0281363	1.067 (1.01, 1.128)	0.0203816	0.478741	0.199998	20
13700_10	ANXA2	0.0532183	0.0229408	1.055 (1.008, 1.103)	0.0203515	0.478741	0.228475	20
9995_6	DUT	0.513956	0.220809	1.672 (1.085, 2.577)	0.0199332	0.478741	0.463756	20
7128_9	VWA2	-0.176236	0.0755365	0.838 (0.723, 0.972)	0.0196416	0.478741	0.0895839	20
5316_54	F2	-0.277461	0.126405	0.758 (0.591, 0.971)	0.0281622	0.48012	0.326854	20
2418_55	APOE	0.117636	0.0534726	1.125 (1.013, 1.249)	0.0278115	0.48012	0.809123	20
4157_2	F2	-0.23948	0.108818	0.787 (0.636, 0.974)	0.0277539	0.48012	0.535751	20
3059_50	TNFSF13B	0.464709	0.21094	1.592 (1.053, 2.406)	0.0275916	0.48012	0.606453	9
13388_57	PCSK1	-0.0331671	0.0150243	0.967 (0.939, 0.996)	0.0272746	0.48012	0.553869	20
4152_58	KLKB1	0.0674603	0.0305113	1.07 (1.008, 1.136)	0.0270365	0.48012	0.0208084	20
5092_51	JAG1	0.420548	0.190083	1.523 (1.049, 2.21)	0.0269364	0.48012	0.075147	20
5939_42	TNFSF12	0.0841687	0.0380389	1.088 (1.01, 1.172)	0.0269184	0.48012	0.688938	20
5628_21	SEMA3G	0.137991	0.06228	1.148 (1.016, 1.297)	0.0267151	0.48012	0.0163241	20
11390_24	CA8	0.0642786	0.0289529	1.066 (1.008, 1.129)	0.0264115	0.48012	0.921329	20
5452_71	ASGR1	0.282452	0.126182	1.326 (1.036, 1.699)	0.0251917	0.48012	0.597976	18
3796_79	ANGPTL4	0.265843	0.118164	1.305 (1.035, 1.645)	0.0244629	0.48012	0.40333	4
3622_33	LGMN	-0.225183	0.0997243	0.798 (0.657, 0.971)	0.0239421	0.48012	0.351208	20
16818_200	CDCP1	0.118811	0.05222	1.126 (1.017, 1.248)	0.0228937	0.48012	0.383489	20
5682_13	VASN	0.390307	0.171289	1.477 (1.056, 2.067)	0.022688	0.48012	0.834723	20
2771_35	IGFBP1	-0.385553	0.168978	0.68 (0.488, 0.947)	0.0225083	0.48012	0.0725788	20
7779_86	CHST11	-0.101172	0.0438656	0.904 (0.829, 0.985)	0.0210886	0.48012	0.254914	20
5036_50	TNFAIP6	0.0521005	0.0239912	1.053 (1.005, 1.104)	0.0298824	0.493527	0.467505	20
6461_54	APOC3	0.17738	0.0816665	1.194 (1.017, 1.401)	0.0298553	0.493527	0.783228	20
5708_1	LEAP2	-0.0934091	0.0435379	0.911 (0.836, 0.992)	0.0319155	0.518995	0.271181	20
6521_35	NPTX2	0.23074	0.10885	1.26 (1.018, 1.559)	0.0340227	0.521189	0.0417386	20
9183_7	IFNAR1	-0.0602537	0.0283641	0.942 (0.891, 0.995)	0.0336455	0.521189	0.82341	20
10554_23	GLB1	-0.62964	0.296333	0.533 (0.298, 0.952)	0.0336059	0.521189	0.01719	20
5462_62	FCN3	0.0645179	0.0302743	1.067 (1.005, 1.132)	0.0330801	0.521189	0.051234	20
3024_18	SERPINF2	0.189749	0.0899798	1.209 (1.013, 1.442)	0.0349621	0.527927	0.643075	20
4154_57	SELP	0.0978095	0.0465626	1.103 (1.007, 1.208)	0.0356757	0.531116	0.0241589	20
12616_45	NRBP1	0.564359	0.270964	1.758 (1.034, 2.991)	0.0372709	0.539662	0.599444	15
5680_54	OBP2B	0.0728538	0.0349456	1.076 (1.004, 1.152)	0.0370897	0.539662	0.643305	20
3322_52	LRIG3	0.125482	0.062152	1.134 (1.004, 1.281)	0.0434916	0.560618	0.114523	8
3488_64	CAT	0.142711	0.070578	1.153 (1.004, 1.325)	0.0431733	0.560618	0.238393	20
6496_60	DLK1	-0.0549051	0.0271308	0.947 (0.898, 0.998)	0.0429994	0.560618	0.123909	20
6373_54	DLK1	-0.0538867	0.026627	0.948 (0.899, 0.998)	0.0429949	0.560618	0.124399	20
3554_24	ADIPOQ	-0.12306	0.0606737	0.884 (0.785, 0.996)	0.0425367	0.560618	0.116671	14
7163_26	LACRT	0.480052	0.2366	1.616 (1.016, 2.57)	0.0424624	0.560618	0.526163	20
2855_49	MAPK3	-0.10306	0.0506877	0.902 (0.817, 0.996)	0.0420278	0.560618	0.00699385	20
4124_24	HSPA1A	-0.266159	0.130723	0.766 (0.593, 0.99)	0.0417454	0.560618	5.8e-05	20
15417_3	SERPINB5	-0.186724	0.0913253	0.83 (0.694, 0.992)	0.0408941	0.560618	0.66586	20
19154_41	SERPINE2	-0.0363171	0.0187037	0.964 (0.93, 1)	0.0521727	0.56272	0.259164	20
3858_5	ACP1	-0.0223133	0.0114844	0.978 (0.956, 1)	0.0520251	0.56272	0.0263061	20
7050_5	NEGR1	-0.194924	0.100303	0.823 (0.676, 1.002)	0.0519731	0.56272	0.402848	20
13109_82	NEGR1	-0.179294	0.0921589	0.836 (0.698, 1.001)	0.051716	0.56272	0.385123	20
17138_8	GSTA1	-0.0653874	0.0335179	0.937 (0.877, 1)	0.0510782	0.56272	0.00799245	20
3519_3	CCL17	-0.13554	0.0693544	0.873 (0.762, 1)	0.050665	0.56272	0.549883	20
7059_14	LILRA6	-0.0291499	0.0148984	0.971 (0.943, 1)	0.0503963	0.56272	0.44191	20
4989_7	FGG	0.177404	0.0906294	1.194 (1, 1.426)	0.0502925	0.56272	0.180156	20
9343_16	IL2RB	0.247626	0.126451	1.281 (1, 1.641)	0.0501971	0.56272	0.64961	20
13719_19	PAK4	0.570538	0.291336	1.769 (1, 3.132)	0.0501885	0.56272	0.00302136	16
4559_64	KYNU	-0.0706343	0.0359349	0.932 (0.868, 1)	0.049343	0.56272	0.151789	20
6383_90	TLL1	0.450642	0.228624	1.569 (1.003, 2.457)	0.0487115	0.56272	0.931466	10
5238_26	PPIE	-0.0859635	0.0435176	0.918 (0.843, 0.999)	0.0482257	0.56272	0.858358	20
3004_67	PDCD1LG2	-0.078451	0.0396923	0.925 (0.855, 0.999)	0.0481003	0.56272	0.275779	20
8231_122	FLT1	0.515912	0.257715	1.675 (1.011, 2.776)	0.0452988	0.56272	0.607298	20
11378_37	SYK	-0.301332	0.149779	0.74 (0.552, 0.992)	0.0442361	0.56272	0.881763	20
2991_9	IL1R1	0.139989	0.0725251	1.15 (0.998, 1.326)	0.0535797	0.572058	0.0813786	20
4564_2	PLXNC1	-0.0318846	0.0166308	0.969 (0.938, 1.001)	0.0552119	0.572147	NA	NA
7145_1	ITIH3	-0.0482901	0.0251374	0.953 (0.907, 1.001)	0.054726	0.572147	0.26253	20
15644_1	BTD	0.0387581	0.0201312	1.04 (0.999, 1.081)	0.0541949	0.572147	0.435847	20
9204_33	POMC	0.208755	0.11041	1.232 (0.992, 1.53)	0.0586599	0.574107	0.675498	6
10366_11	PDGFRA	0.235596	0.124474	1.266 (0.992, 1.615)	0.0583926	0.574107	0.0659905	18
15385_116	FABP2	0.0322465	0.0169886	1.033 (0.999, 1.068)	0.0576794	0.574107	0.023694	20
4499_21	PDGFA	0.204002	0.107438	1.226 (0.993, 1.514)	0.0575912	0.574107	NA	NA
5648_28	CTRB2	-0.0421178	0.0221335	0.959 (0.918, 1.001)	0.0570538	0.574107	0.449913	20
10511_10	COL6A3	-0.215271	0.112644	0.806 (0.647, 1.006)	0.0559941	0.574107	0.780473	20
4407_10	MST1	0.0188439	0.00999478	1.019 (0.999, 1.039)	0.0593796	0.575818	0.0589348	20
2615_60	EFNA5	0.183179	0.0980341	1.201 (0.991, 1.455)	0.0616898	0.592783	0.889517	20
4775_34	GSN	0.131427	0.0719368	1.14 (0.99, 1.313)	0.0677037	0.596357	NA	NA
16805_5	PDE5A	0.128639	0.0702823	1.137 (0.991, 1.305)	0.0672024	0.596357	0.109396	20
16607_78	GSN	0.111429	0.0608539	1.118 (0.992, 1.259)	0.0670862	0.596357	NA	NA
5256_86	PDE5A	0.120515	0.0658141	1.128 (0.992, 1.283)	0.0670789	0.596357	0.0250341	20
11441_11	PYGL	-0.196342	0.106991	0.822 (0.666, 1.013)	0.0664872	0.596357	0.230148	20
6049_64	PTPRS	0.200756	0.109215	1.222 (0.987, 1.514)	0.0660373	0.596357	0.209667	20
12329_21	RPS6KA1	0.235481	0.128024	1.266 (0.985, 1.626)	0.0658638	0.596357	0.906494	20
4234_8	IL1RL1	0.0318329	0.0172827	1.032 (0.998, 1.068)	0.0654901	0.596357	0.411028	20
3175_51	ADAMTS13	-0.0509446	0.027595	0.95 (0.9, 1.003)	0.0648698	0.596357	0.023598	20
15481_45	CAMP	-0.256463	0.138022	0.774 (0.59, 1.014)	0.0631494	0.596357	0.843733	20
8065_245	PATE4	-0.186199	0.10227	0.83 (0.679, 1.014)	0.0686577	0.599762	0.0996556	20
3825_18	MAPK8	0.417242	0.232224	1.518 (0.963, 2.393)	0.0723804	0.627099	0.707607	20
10809_14	KLRB1	0.706499	0.394795	2.027 (0.935, 4.394)	0.0735286	0.631867	0.327437	3
18340_2	PSMB4	-0.0469431	0.0263943	0.954 (0.906, 1.005)	0.0753162	0.636874	0.337447	20
9172_69	MMP8	-0.116234	0.0652535	0.89 (0.783, 1.012)	0.0748675	0.636874	0.172734	20
3448_13	INSR	-0.338814	0.191486	0.713 (0.49, 1.037)	0.076829	0.64451	0.960896	20
14079_14	IL18R1	0.0376661	0.0215637	1.038 (0.995, 1.083)	0.0806829	0.646074	0.0324911	20
3184_25	F7	-0.0315949	0.0180811	0.969 (0.935, 1.004)	0.0805679	0.646074	0.247162	20
17677_47	CD160	0.164668	0.0940912	1.179 (0.98, 1.418)	0.080103	0.646074	0.880505	10
3389_7	SERPINA5	-0.096936	0.0553673	0.908 (0.814, 1.012)	0.0799835	0.646074	0.0112835	20
3296_92	CNTN2	-0.0344808	0.0196508	0.966 (0.93, 1.004)	0.0793149	0.646074	0.174035	20
2962_50	PTHLH	0.204971	0.116486	1.227 (0.977, 1.542)	0.0784734	0.646074	0.0774581	20
6649_51	NTN1	-0.0592306	0.0340912	0.942 (0.882, 1.008)	0.0823144	0.649301	0.199969	20
5671_1	CTRB1	0.064777	0.0372626	1.067 (0.992, 1.148)	0.0821415	0.649301	0.286318	20
4479_14	SERPING1	0.0330152	0.019174	1.034 (0.995, 1.073)	0.085092	0.651755	0.780506	20
2837_3	MET	0.162652	0.0944484	1.177 (0.978, 1.416)	0.0850475	0.651755	0.323417	20
6467_65	POGLUT1	-0.105186	0.0610097	0.9 (0.799, 1.014)	0.0846938	0.651755	0.29817	20
17447_52	SFRP4	-0.106267	0.0614331	0.899 (0.797, 1.014)	0.0836669	0.651755	0.38684	17
17161_1	DDOST	0.318969	0.186099	1.376 (0.955, 1.981)	0.0865336	0.658029	0.160739	20
9383_24	CHI3L2	-0.391961	0.230604	0.676 (0.43, 1.062)	0.0891838	0.673338	0.779218	15
15495_9	FOLR3	-0.0236375	0.0139499	0.977 (0.95, 1.004)	0.0901796	0.676027	0.341589	20
3336_50	TFPI	-0.516996	0.306016	0.596 (0.327, 1.086)	0.0911352	0.678379	0.139667	9
7921_65	FJX1	-0.116337	0.0693885	0.89 (0.777, 1.02)	0.0936206	0.692007	0.246252	20
6472_40	PMEL	-0.0916534	0.0548345	0.912 (0.819, 1.016)	0.0946317	0.694623	0.234561	20
3213_65	NID1	0.118532	0.0742927	1.126 (0.973, 1.302)	0.110606	0.708546	0.794885	4
17153_46	KIR2DL3	-0.0320345	0.0200772	0.968 (0.931, 1.007)	0.110585	0.708546	0.958245	15
8476_11	CHGA	0.0814044	0.0510162	1.085 (0.982, 1.199)	0.110565	0.708546	0.27529	20
17377_1	AKR1C3	0.152094	0.0952098	1.164 (0.966, 1.403)	0.110164	0.708546	0.0536897	20
3810_50	FGR	0.15186	0.0950527	1.164 (0.966, 1.402)	0.110122	0.708546	0.130664	20
4979_34	DPT	0.0565117	0.0353305	1.058 (0.987, 1.134)	0.109706	0.708546	0.443217	20
8479_4	MMP10	0.0714766	0.0446337	1.074 (0.984, 1.172)	0.109288	0.708546	0.817233	20
17680_12	EPHB1	0.0706262	0.0441001	1.073 (0.984, 1.17)	0.109267	0.708546	0.0494967	20
14684_17	CAPN2	-0.0997561	0.0621362	0.905 (0.801, 1.022)	0.108396	0.708546	0.249532	20
8893_29	PARP1	0.404682	0.251732	1.499 (0.915, 2.455)	0.107925	0.708546	0.973861	16
9409_11	TPSAB1	0.0377415	0.0234682	1.038 (0.992, 1.087)	0.107792	0.708546	0.678052	20
2750_3	APOA1	0.0834508	0.0514658	1.087 (0.983, 1.202)	0.104914	0.708546	NA	NA
4192_10	AKR1A1	-0.0335597	0.0206336	0.967 (0.929, 1.007)	0.103851	0.708546	0.0713175	20
12727_7	PTGFRN	0.0267323	0.0164343	1.027 (0.995, 1.061)	0.103817	0.708546	0.378343	20
6493_9	CPZ	0.300978	0.184942	1.351 (0.94, 1.942)	0.103648	0.708546	0.0387754	20
4913_78	CCL16	-0.0281985	0.0173188	0.972 (0.94, 1.006)	0.103482	0.708546	0.39752	20
8099_42	SPON2	0.0697624	0.0426055	1.072 (0.986, 1.166)	0.101547	0.708546	0.0100549	20
2580_83	MPO	0.0676196	0.0411732	1.07 (0.987, 1.16)	0.100524	0.708546	0.74665	20
6234_74	VIT	-0.0556223	0.0338426	0.946 (0.885, 1.011)	0.100268	0.708546	0.157429	20
4342_10	ICAM1	0.0174254	0.0105845	1.018 (0.997, 1.039)	0.0996982	0.708546	0.836114	20
2631_50	IL10RB	0.286366	0.173874	1.332 (0.947, 1.872)	0.0995627	0.708546	0.255561	9
5487_7	SLAMF7	-0.024281	0.0153116	0.976 (0.947, 1.006)	0.112787	0.713869	0.901251	20
18830_1	ITLN1	-0.124336	0.0782853	0.883 (0.757, 1.03)	0.112233	0.713869	0.359092	8
2681_23	HGF	0.174145	0.110438	1.19 (0.959, 1.478)	0.114828	0.718182	0.802683	20
3168_8	ADAMTS5	-0.0485589	0.0307558	0.953 (0.897, 1.012)	0.11437	0.718182	0.501565	20
4337_49	CRP	-0.112611	0.0761036	0.893 (0.77, 1.037)	0.138952	0.734362	0.985055	20
4374_45	GDF15	-0.0446632	0.0301783	0.956 (0.901, 1.015)	0.13888	0.734362	0.651793	20
8288_27	APOH	-0.0476203	0.0321579	0.953 (0.895, 1.016)	0.138653	0.734362	0.452744	20
12381_26	CBR1	-0.107253	0.0724225	0.898 (0.779, 1.035)	0.138625	0.734362	0.0167078	20
19631_13	KNG1	0.0769334	0.0518631	1.08 (0.976, 1.196)	0.137969	0.734362	0.767216	20
15343_337	KNG1	0.0517355	0.034844	1.053 (0.984, 1.128)	0.137603	0.734362	0.88757	20
14091_42	CBR3	0.0512359	0.0344151	1.053 (0.984, 1.126)	0.13655	0.734362	0.0207737	20
15626_223	HSPG2	-0.0828558	0.0554884	0.92 (0.826, 1.026)	0.135382	0.734362	0.00489571	20
18901_26	HSPA1B	-0.325374	0.217375	0.722 (0.472, 1.106)	0.134437	0.734362	0.0600128	20
15475_4	PLTP	0.0474378	0.0316568	1.049 (0.985, 1.116)	0.134003	0.734362	0.908397	20
19213_1	SPINK4	-0.0921682	0.061456	0.912 (0.808, 1.029)	0.133681	0.734362	0.177817	20
5658_64	F13B	0.0537358	0.0358167	1.055 (0.984, 1.132)	0.133536	0.734362	0.14647	20
10462_14	INSL5	0.332422	0.221544	1.394 (0.903, 2.153)	0.133492	0.734362	0.0792268	20
10042_8	SGK3	0.877536	0.583514	2.405 (0.766, 7.548)	0.132611	0.734362	0.135545	17
2993_1	IL18RAP	0.238261	0.158083	1.269 (0.931, 1.73)	0.131763	0.734362	0.501555	20
5532_53	FGFR1	0.199702	0.132437	1.221 (0.942, 1.583)	0.131579	0.734362	0.13404	20
3046_31	RETN	-0.0950841	0.0630241	0.909 (0.804, 1.029)	0.131377	0.734362	0.461272	6
13405_61	SPINK2	-0.0944592	0.0626081	0.91 (0.805, 1.029)	0.131366	0.734362	0.0302364	11
14048_7	IL1RAP	-0.0184076	0.0121705	0.982 (0.959, 1.005)	0.130413	0.734362	0.914201	20
3324_51	LY9	-0.0417938	0.0276301	0.959 (0.909, 1.012)	0.130376	0.734362	0.865049	20
6550_4	ICAM4	0.176332	0.116509	1.193 (0.949, 1.499)	0.13016	0.734362	0.544678	20
2609_59	CST3	-0.0875487	0.0575925	0.916 (0.818, 1.026)	0.128475	0.734362	0.458444	20
18895_54	GSTM4	-0.039406	0.0259071	0.961 (0.914, 1.011)	0.128247	0.734362	0.746851	20
8397_147	QSOX2	0.055066	0.0361792	1.057 (0.984, 1.134)	0.128	0.734362	0.345545	20
6626_81	CHST12	-0.122641	0.0804459	0.885 (0.756, 1.036)	0.127379	0.734362	0.800941	20
10833_64	HHIP	0.139628	0.0915408	1.15 (0.961, 1.376)	0.127181	0.734362	0.46593	20
10754_113	PROK2	-0.0337199	0.0220987	0.967 (0.926, 1.01)	0.127041	0.734362	0.146628	20
3003_29	NCR3	-0.160534	0.10501	0.852 (0.693, 1.046)	0.126329	0.734362	0.945448	20
9385_4	GAA	0.0686839	0.0446918	1.071 (0.981, 1.169)	0.124334	0.734362	0.672901	20
8252_2	NOTUM	-0.172674	0.111934	0.841 (0.676, 1.048)	0.122919	0.734362	0.281386	14
16035_8	FLT4	-0.151307	0.0979727	0.86 (0.709, 1.042)	0.122497	0.734362	0.262543	20
2742_68	SIGLEC7	-0.065786	0.0447803	0.936 (0.858, 1.022)	0.14181	0.734772	0.682958	13
5005_4	MAPK12	0.0839972	0.0571597	1.088 (0.972, 1.217)	0.141692	0.734772	0.444118	20
3773_15	TEK	0.131788	0.0895535	1.141 (0.957, 1.36)	0.141127	0.734772	0.835421	20
16288_17	EPHA4	0.153072	0.103776	1.165 (0.951, 1.428)	0.140204	0.734772	0.192472	20
3173_49	NAAA	-0.0313956	0.0215751	0.969 (0.929, 1.011)	0.14562	0.736463	0.501259	20
3313_21	FCN2	-0.0432171	0.0296714	0.958 (0.904, 1.015)	0.145248	0.736463	0.793035	20
13717_15	FCN2	-0.0277863	0.0190733	0.973 (0.937, 1.01)	0.145166	0.736463	0.429501	20
15589_1	GC	-0.156713	0.107263	0.855 (0.693, 1.055)	0.144011	0.736463	0.953762	20
9288_7	FKBP7	-0.0705941	0.0482536	0.932 (0.848, 1.024)	0.143472	0.736463	0.712782	20
9348_1	C1RL	0.175006	0.121033	1.191 (0.94, 1.51)	0.148193	0.738867	0.201154	4
8309_12	HYAL1	0.150715	0.104148	1.163 (0.948, 1.426)	0.14786	0.738867	0.763094	20
2944_66	NBL1	-0.341146	0.235646	0.711 (0.448, 1.128)	0.1477	0.738867	0.188826	20
3285_23	C1R	0.248756	0.173117	1.282 (0.913, 1.801)	0.150738	0.744535	0.189179	3
19635_69	FGL2	-0.416102	0.28952	0.66 (0.374, 1.163)	0.150657	0.744535	0.0649276	20
12990_39	MAP3K3	-0.387114	0.270623	0.679 (0.4, 1.154)	0.152586	0.750156	0.550403	20
13438_115	CHRD	0.411096	0.289716	1.508 (0.855, 2.662)	0.15591	0.752496	0.0193206	9
15513_108	PRSS8	0.222018	0.156377	1.249 (0.919, 1.696)	0.155679	0.752496	0.684881	15
6617_12	FCRL6	0.159075	0.11181	1.172 (0.942, 1.46)	0.154815	0.752496	0.829114	19
16781_2	ENGASE	0.0435684	0.0305607	1.045 (0.984, 1.109)	0.153973	0.752496	0.066172	20
13671_40	ELANE	-0.0555493	0.0436182	0.946 (0.868, 1.03)	0.202828	0.765675	0.580636	19
11516_7	FABP1	-0.140786	0.110535	0.869 (0.699, 1.079)	0.202775	0.765675	0.615153	20
19361_78	MATN3	0.028827	0.0226215	1.029 (0.985, 1.076)	0.20255	0.765675	0.268097	20
9341_1	PDGFD	0.0537483	0.0420536	1.055 (0.972, 1.146)	0.201217	0.765675	0.532422	20
17140_57	PDGFD	0.0462854	0.0362009	1.047 (0.976, 1.124)	0.201048	0.765675	0.494645	20
18918_86	PDE4A	0.118177	0.0923595	1.125 (0.939, 1.349)	0.20071	0.765675	0.135314	12
4278_14	P4HB	0.13018	0.101635	1.139 (0.933, 1.39)	0.200245	0.765675	0.293052	20
8795_48	TFRC	0.225415	0.175954	1.253 (0.887, 1.769)	0.200158	0.765675	0.739512	20
14747_9	CRLF1	0.0691004	0.0539239	1.072 (0.964, 1.191)	0.200038	0.765675	0.17343	20
4413_3	SLPI	0.145021	0.112816	1.156 (0.927, 1.442)	0.198629	0.765675	0.892566	20
2780_35	LTF	-0.11166	0.0868194	0.894 (0.754, 1.06)	0.198402	0.765675	0.311028	7
3617_80	HGFAC	-0.0204188	0.0158711	0.98 (0.95, 1.011)	0.198253	0.765675	0.678862	20
2705_5	CCL25	-0.0244852	0.0190284	0.976 (0.94, 1.013)	0.198175	0.765675	0.0375811	20
2687_2	MIA	-0.018296	0.0141784	0.982 (0.955, 1.01)	0.196908	0.765675	0.335269	20
9394_19	CPQ	0.0595609	0.0459422	1.061 (0.97, 1.161)	0.194827	0.765675	0.215852	11
9267_2	CPA4	-0.0134581	0.010369	0.987 (0.967, 1.007)	0.194315	0.765675	0.251465	20
12370_30	APOF	0.110771	0.0853242	1.117 (0.945, 1.32)	0.194206	0.765675	0.132019	20
8250_2	PTPRJ	-0.215893	0.165709	0.806 (0.582, 1.115)	0.192627	0.765675	NA	NA
6485_59	IGLL1	-0.0580673	0.0445575	0.944 (0.865, 1.03)	0.192506	0.765675	0.190189	18
3415_61	IBSP	-0.16675	0.127882	0.846 (0.659, 1.088)	0.192255	0.765675	0.585623	20
3364_76	CTSV	0.0992887	0.0759809	1.104 (0.952, 1.282)	0.191295	0.765675	0.615534	20
6462_12	TIMP4	-0.0508498	0.0388903	0.95 (0.881, 1.026)	0.191037	0.765675	0.335744	20
7117_21	SERPINI2	0.252467	0.192862	1.287 (0.882, 1.879)	0.190515	0.765675	0.180041	20
3291_30	FCER2	0.0587809	0.0448344	1.061 (0.971, 1.158)	0.189835	0.765675	0.260744	20
3045_72	PTN	0.083547	0.0637166	1.087 (0.96, 1.232)	0.189781	0.765675	0.952232	20
11646_4	CHST9	-0.0705281	0.0537358	0.932 (0.839, 1.035)	0.189352	0.765675	0.71421	20
16785_45	DEFA5	0.167427	0.126946	1.182 (0.922, 1.516)	0.187206	0.765675	NA	NA
12436_84	GSTO1	-0.0216248	0.0162797	0.979 (0.948, 1.01)	0.18407	0.765675	0.0263435	20
8345_27	GPX7	0.0314271	0.0236185	1.032 (0.985, 1.081)	0.183316	0.765675	0.701725	20
15514_26	BCHE	-0.0407966	0.0306209	0.96 (0.904, 1.019)	0.182758	0.765675	0.273576	20
15427_35	LOXL3	0.179347	0.13442	1.196 (0.919, 1.557)	0.18213	0.765675	0.2196	20
2421_7	BDNF	0.215747	0.16122	1.241 (0.905, 1.702)	0.180826	0.765675	0.100775	11
6425_87	MMP19	-0.157707	0.117532	0.854 (0.678, 1.075)	0.179656	0.765675	0.288606	20
5581_28	FGL1	0.0331932	0.0246977	1.034 (0.985, 1.085)	0.178955	0.765675	0.501789	20
14047_78	BDNF	0.171801	0.12778	1.187 (0.924, 1.525)	0.178786	0.765675	0.080607	14
16318_12	ACVRL1	0.0832732	0.061849	1.087 (0.963, 1.227)	0.178175	0.765675	0.0619681	20
9244_27	PPT1	0.117708	0.0873316	1.125 (0.948, 1.335)	0.177712	0.765675	0.852238	20
2925_9	SERPINE1	-0.274409	0.203565	0.76 (0.51, 1.133)	0.177654	0.765675	0.00298032	20
17453_34	CP	-0.693958	0.514293	0.5 (0.182, 1.369)	0.177227	0.765675	0.363746	9
9748_31	GSTM3	-0.0287016	0.021257	0.972 (0.932, 1.013)	0.176945	0.765675	0.184043	20
6408_2	INHBC	-0.162875	0.120427	0.85 (0.671, 1.076)	0.17622	0.765675	0.00263568	20
2972_57	BMP7	0.308298	0.227689	1.361 (0.871, 2.127)	0.175728	0.765675	0.535879	18
2617_56	ERBB3	0.157721	0.116189	1.171 (0.932, 1.47)	0.174639	0.765675	0.880536	20
5111_15	NRXN3	-0.121447	0.0893929	0.886 (0.743, 1.055)	0.174283	0.765675	0.862807	20
16323_8	NRXN3	-0.120467	0.088665	0.887 (0.745, 1.055)	0.174249	0.765675	0.86144	20
6451_64	ASPN	-0.0465113	0.034169	0.955 (0.893, 1.021)	0.173446	0.765675	0.114893	20
9906_21	SPOCK3	-0.0663807	0.0487492	0.936 (0.851, 1.03)	0.1733	0.765675	0.429673	11
5701_81	CLEC3B	0.101224	0.0742905	1.107 (0.957, 1.28)	0.173027	0.765675	0.211408	20
14112_40	RELT	-0.30897	0.225759	0.734 (0.472, 1.143)	0.171129	0.765675	0.242943	20
10708_3	GNRH2	0.10334	0.0755014	1.109 (0.956, 1.286)	0.171088	0.765675	0.994191	20
4925_54	MMP13	-0.422154	0.308061	0.656 (0.358, 1.199)	0.170575	0.765675	0.892837	8
5121_3	SEMA6B	0.18998	0.137961	1.209 (0.923, 1.585)	0.168493	0.765675	0.388298	11
4328_2	BOC	0.0685815	0.0496393	1.071 (0.972, 1.18)	0.167095	0.765675	0.726936	20
4127_75	C6	-0.206593	0.149033	0.813 (0.607, 1.089)	0.16568	0.765675	0.048682	9
5644_60	RNASE4	0.0537049	0.0387029	1.055 (0.978, 1.138)	0.165252	0.765675	0.306513	20
15453_3	AMBP	0.161891	0.11649	1.176 (0.936, 1.477)	0.164608	0.765675	0.94882	20
15476_6	REG3G	-0.0343307	0.0246611	0.966 (0.921, 1.014)	0.163891	0.765675	0.942387	20
17814_8	BPNT1	-0.306704	0.219675	0.736 (0.478, 1.132)	0.162663	0.765675	0.912528	20
3470_1	SELE	0.155508	0.11136	1.168 (0.939, 1.453)	0.162581	0.765675	0.267508	20
13113_7	SPP1	-0.0856519	0.0611769	0.918 (0.814, 1.035)	0.161493	0.765675	0.371123	17
15364_101	APOC1	0.0577543	0.0411798	1.059 (0.977, 1.149)	0.160769	0.765675	0.342929	20
7891_45	UGT1A6	0.0674123	0.0531143	1.07 (0.964, 1.187)	0.204373	0.766035	0.486367	20
3323_37	LRP8	0.0878058	0.069145	1.092 (0.953, 1.25)	0.204128	0.766035	0.70602	20
3795_6	ADAM9	0.46055	0.365174	1.585 (0.775, 3.242)	0.207243	0.77405	0.492412	3
19347_37	CA12	-0.344524	0.274083	0.709 (0.414, 1.212)	0.208752	0.776941	0.473703	20
9294_45	MFAP2	-0.0637127	0.0510194	0.938 (0.849, 1.037)	0.211741	0.779826	0.735864	20
10569_28	MFAP2	-0.0534023	0.0427508	0.948 (0.872, 1.031)	0.211609	0.779826	0.783052	20
9211_19	SERPINF1	0.0535096	0.042797	1.055 (0.97, 1.147)	0.211186	0.779826	0.098057	20
4924_32	MMP1	-0.0360794	0.0289846	0.965 (0.911, 1.021)	0.213214	0.782524	0.316473	20
6252_62	SCGB3A1	0.130952	0.105852	1.14 (0.926, 1.403)	0.216043	0.790165	0.641314	20
17702_53	UGT1A1	0.06824	0.0554029	1.071 (0.96, 1.193)	0.218059	0.794789	0.637286	20
2966_65	CLEC11A	0.0479358	0.0391919	1.049 (0.972, 1.133)	0.221291	0.801043	0.164949	10
4500_50	CLEC11A	0.0441998	0.0361277	1.045 (0.974, 1.122)	0.221166	0.801043	0.164903	10
2913_1	CCL23	0.0455272	0.0377151	1.047 (0.972, 1.127)	0.22738	0.817483	0.223376	14
5731_1	SPINK6	0.0247454	0.0204682	1.025 (0.985, 1.067)	0.226675	0.817483	0.747601	17
19273_3	GSR	0.156621	0.130563	1.17 (0.905, 1.511)	0.2303	0.825178	0.237735	20
9357_4	CREG1	-0.112035	0.0937331	0.894 (0.744, 1.074)	0.231987	0.828414	0.404259	20
8289_8	GPNMB	0.0673509	0.0570765	1.07 (0.956, 1.196)	0.237995	0.832984	0.584245	20
15633_6	RBP4	0.178799	0.15151	1.196 (0.889, 1.609)	0.237956	0.832984	0.114374	20
6434_18	AOC2	-0.259674	0.219881	0.771 (0.501, 1.187)	0.237613	0.832984	0.907464	12
14708_59	C8G	-0.0305328	0.0258371	0.97 (0.922, 1.02)	0.237308	0.832984	0.206971	20
11708_2	LCN1	-0.226329	0.190893	0.797 (0.549, 1.159)	0.235766	0.832984	0.165732	20
11547_84	MUSK	-0.223258	0.188215	0.8 (0.553, 1.157)	0.235547	0.832984	0.939846	20
15585_304	FBLN5	0.188776	0.161887	1.208 (0.879, 1.659)	0.243576	0.833202	0.685953	20
5089_11	IL7R	-0.183224	0.157035	0.833 (0.612, 1.133)	0.243303	0.833202	0.123065	20
4930_21	STC1	0.252618	0.216004	1.287 (0.843, 1.966)	0.242201	0.833202	0.519717	20
3327_27	NTN4	0.0741393	0.063335	1.077 (0.951, 1.219)	0.241763	0.833202	0.622689	20
10451_11	NUCB1	0.113217	0.0966917	1.12 (0.927, 1.354)	0.241635	0.833202	0.0880628	20
3186_2	C2	0.0378065	0.0322881	1.039 (0.975, 1.106)	0.241633	0.833202	0.493954	20
8225_86	EPHB2	-0.044747	0.0380081	0.956 (0.888, 1.03)	0.239074	0.833202	0.00555805	19
10702_1	COL28A1	-0.320758	0.277105	0.726 (0.422, 1.249)	0.247056	0.834308	0.327173	20
3803_10	CST5	0.0239363	0.0206755	1.024 (0.984, 1.067)	0.246981	0.834308	0.252998	20
3348_49	BMP1	-0.187674	0.162006	0.829 (0.603, 1.139)	0.246685	0.834308	0.782737	20
5749_53	CLPS	-0.0384901	0.0331568	0.962 (0.902, 1.027)	0.245702	0.834308	0.851107	20
5728_60	FCRL1	0.0370293	0.0320852	1.038 (0.974, 1.105)	0.248462	0.836385	0.945788	20
15391_114	GAS6	-0.0532558	0.0486059	0.948 (0.862, 1.043)	0.273225	0.837099	0.776416	20
4355_13	DAPK2	-0.0524358	0.0478508	0.949 (0.864, 1.042)	0.273157	0.837099	0.464329	20
5630_48	CD300A	-0.0239679	0.0218709	0.976 (0.935, 1.019)	0.273131	0.837099	0.565886	20
13959_7	LAP3	0.0612656	0.055741	1.063 (0.953, 1.186)	0.271719	0.837099	0.544667	8
15610_72	LAP3	0.061066	0.0555581	1.063 (0.953, 1.185)	0.271708	0.837099	0.547003	8
10445_20	APOM	0.178773	0.162518	1.196 (0.87, 1.644)	0.271324	0.837099	0.48171	20
2567_5	CFI	0.0675293	0.0612469	1.07 (0.949, 1.206)	0.270212	0.837099	0.640674	20
5400_52	LEPR	0.01465	0.0132854	1.015 (0.989, 1.042)	0.270152	0.837099	0.0440062	20
3025_50	FGF2	-0.028404	0.0256838	0.972 (0.924, 1.022)	0.268764	0.837099	0.99887	20
17396_23	ADH1A	0.249859	0.225853	1.284 (0.825, 1.999)	0.268602	0.837099	0.177701	5
4906_35	F5	0.0520019	0.0469319	1.053 (0.961, 1.155)	0.26785	0.837099	0.321224	7
4240_31	PKM	-0.28569	0.257634	0.751 (0.454, 1.245)	0.267474	0.837099	0.984196	12
5085_18	IL20RA	-0.261947	0.235421	0.77 (0.485, 1.221)	0.265848	0.837099	0.458415	15
13116_25	CD177	0.0161479	0.0145022	1.016 (0.988, 1.046)	0.265502	0.837099	0.705065	20
15582_25	FCN1	-0.0412891	0.0370806	0.96 (0.892, 1.032)	0.265495	0.837099	0.378549	20
15686_49	INHBC	-0.0126556	0.0113524	0.987 (0.966, 1.01)	0.26494	0.837099	0.478671	20
4464_10	SIGLEC1	0.30206	0.270699	1.353 (0.796, 2.299)	0.264485	0.837099	0.40161	3
16060_99	NID2	0.027565	0.0246769	1.028 (0.979, 1.079)	0.263979	0.837099	0.517224	20
9834_62	ADH1B	-0.228717	0.204435	0.796 (0.533, 1.188)	0.263235	0.837099	0.997051	5
13095_51	REG1A	-0.084519	0.0749461	0.919 (0.793, 1.064)	0.259434	0.837099	0.483215	20
16770_3	REG1B	-0.0841835	0.0746481	0.919 (0.794, 1.064)	0.259431	0.837099	0.57616	20
3320_49	IGFBP7	0.0495335	0.0438902	1.051 (0.964, 1.145)	0.259076	0.837099	0.540075	20
3234_23	CCDC80	-0.156251	0.138036	0.855 (0.653, 1.121)	0.257652	0.837099	0.0534283	20
3171_57	APP	0.188467	0.166487	1.207 (0.871, 1.673)	0.257625	0.837099	0.00683732	20
13114_50	LUM	0.108615	0.0958224	1.115 (0.924, 1.345)	0.257005	0.837099	NA	NA
5803_24	C3	-0.171957	0.151631	0.842 (0.626, 1.133)	0.256777	0.837099	0.691659	20
13088_397	BTC	-0.0956204	0.0840181	0.909 (0.771, 1.071)	0.255082	0.837099	0.363668	18
15304_1	REG3A	-0.0959085	0.083877	0.909 (0.771, 1.071)	0.252855	0.837099	0.09907	20
5069_9	CD55	-0.037926	0.0330695	0.963 (0.902, 1.027)	0.25144	0.837099	0.847691	20
18917_53	AMY2A	-0.0307809	0.026823	0.97 (0.92, 1.022)	0.251152	0.837099	0.809171	17
9223_11	MANF	-0.241091	0.209452	0.786 (0.521, 1.185)	0.249708	0.837099	0.147657	20
3280_49	ACAN	0.139866	0.128241	1.15 (0.895, 1.479)	0.275429	0.838986	0.449843	20
4831_4	SELL	0.0395001	0.0361813	1.04 (0.969, 1.117)	0.274952	0.838986	0.912326	20
8932_1	ENTPD6	0.128027	0.117995	1.137 (0.902, 1.432)	0.277912	0.841698	0.306982	20
16918_198	TLR3	0.0225063	0.0207188	1.023 (0.982, 1.065)	0.277358	0.841698	0.573791	20
3305_6	DLL4	0.229665	0.212106	1.258 (0.83, 1.907)	0.278904	0.842289	0.121406	20
10714_7	ACE	-0.0209039	0.0193859	0.979 (0.943, 1.017)	0.280897	0.843489	0.0159459	20
5060_62	CD274	-0.0601865	0.0557873	0.942 (0.844, 1.05)	0.280652	0.843489	0.676958	20
15562_24	GUSB	-0.0949469	0.0882499	0.909 (0.765, 1.081)	0.281978	0.844336	0.334338	20
8660_5	OLFML3	0.154962	0.1448	1.168 (0.879, 1.551)	0.284537	0.84482	0.191042	20
16079_2	TEC	0.120061	0.112029	1.128 (0.905, 1.404)	0.283855	0.84482	0.612855	20
7841_84	ESAM	0.0703669	0.065625	1.073 (0.943, 1.22)	0.283604	0.84482	0.753926	20
9278_9	CXCL12	-0.200476	0.190839	0.818 (0.563, 1.19)	0.293488	0.845278	0.958022	15
18225_13	HEBP1	-0.0312868	0.0297507	0.969 (0.914, 1.027)	0.292969	0.845278	0.715487	7
11142_11	ANGPTL1	-0.0422294	0.0400667	0.959 (0.886, 1.037)	0.291893	0.845278	0.0629731	20
16620_26	LY75	0.0150513	0.0142698	1.015 (0.987, 1.044)	0.291533	0.845278	0.306667	20
15452_5	NT5E	-0.0396008	0.0374612	0.961 (0.893, 1.034)	0.290459	0.845278	0.519444	6
8323_163	TFF3	0.187228	0.177108	1.206 (0.852, 1.706)	0.290446	0.845278	0.610573	10
3298_52	CNTN4	0.0502069	0.0474131	1.051 (0.958, 1.154)	0.289634	0.845278	0.99067	20
4721_54	TFF3	0.150209	0.141749	1.162 (0.88, 1.534)	0.289288	0.845278	0.607502	10
9829_91	SULT2A1	0.0843387	0.0794362	1.088 (0.931, 1.271)	0.288365	0.845278	0.642229	20
16908_5	OMG	-0.175476	0.164746	0.839 (0.608, 1.159)	0.286817	0.845278	0.217853	20
10722_13	SYK	-0.173429	0.162426	0.841 (0.612, 1.156)	0.285639	0.845278	0.570548	20
4982_54	PI3	0.0468569	0.0448362	1.048 (0.96, 1.144)	0.295991	0.85017	0.537269	20
9360_33	EDIL3	-0.210756	0.203916	0.81 (0.543, 1.208)	0.30135	0.856255	0.346412	20
3293_2	CD5L	-0.0415022	0.0401377	0.959 (0.887, 1.038)	0.301139	0.856255	0.998141	20
16914_104	CD14	0.05769	0.0557723	1.059 (0.95, 1.182)	0.300956	0.856255	0.0745669	20
8969_49	CD14	0.0728153	0.0702773	1.076 (0.937, 1.234)	0.300149	0.856255	0.103006	20
3461_58	BCAN	-0.0682052	0.0662305	0.934 (0.82, 1.064)	0.303097	0.856613	0.648442	15
15447_45	SORD	-0.0616523	0.0597845	0.94 (0.836, 1.057)	0.302427	0.856613	0.983232	20
15398_2	GFER	-0.221634	0.216024	0.801 (0.525, 1.224)	0.304907	0.857144	0.521828	20
2961_1	PROC	0.0903404	0.0880347	1.095 (0.921, 1.301)	0.304802	0.857144	0.405156	20
2571_12	IGFBP3	0.0361112	0.0354399	1.037 (0.967, 1.111)	0.308231	0.859632	0.0360823	10
4534_10	PRSS22	-0.0574852	0.0563606	0.944 (0.845, 1.054)	0.30775	0.859632	0.00950963	20
14076_74	CST4	-0.0622139	0.0608618	0.94 (0.834, 1.059)	0.306678	0.859632	0.200232	20
11152_46	KLK13	0.0287119	0.0284252	1.029 (0.973, 1.088)	0.312454	0.860062	0.518103	20
3340_53	THBS4	-0.0551002	0.0545059	0.946 (0.85, 1.053)	0.312063	0.860062	0.0206798	20
5475_10	PRKCB	-0.206444	0.204003	0.813 (0.545, 1.213)	0.311554	0.860062	0.477374	20
8925_25	RRM2B	0.0924602	0.0912496	1.097 (0.917, 1.312)	0.310933	0.860062	0.232728	20
2974_61	CNTN1	-0.0615654	0.0606606	0.94 (0.835, 1.059)	0.310146	0.860062	0.858912	20
17813_21	BPHL	-0.111027	0.111396	0.895 (0.719, 1.113)	0.318916	0.873301	0.35644	12
19267_14	HAGH	0.0786842	0.078831	1.082 (0.927, 1.263)	0.318213	0.873301	0.931527	20
18841_1	SERPINB13	-0.121675	0.122767	0.885 (0.696, 1.126)	0.321634	0.873951	0.843927	12
4992_49	GRN	0.057796	0.0582663	1.059 (0.945, 1.188)	0.321232	0.873951	0.210883	20
9337_43	TAC1	0.0696072	0.070103	1.072 (0.934, 1.23)	0.320745	0.873951	0.980661	20
14133_93	IL1R2	0.0288668	0.0292835	1.029 (0.972, 1.09)	0.324246	0.874305	0.129931	20
5810_25	TDGF1	0.00975822	0.00988719	1.01 (0.99, 1.03)	0.323664	0.874305	0.856399	20
19376_74	NNMT	-0.284645	0.2884	0.752 (0.427, 1.324)	0.323652	0.874305	0.772154	15
5337_64	CD86	0.218792	0.228552	1.245 (0.795, 1.948)	0.33842	0.876739	0.526268	20
9234_8	TWSG1	0.13686	0.142899	1.147 (0.867, 1.517)	0.338195	0.876739	0.781812	20
15368_3	BMPER	0.122632	0.127908	1.13 (0.88, 1.453)	0.337686	0.876739	0.947242	20
15503_15	LEFTY2	-0.0654526	0.0682308	0.937 (0.819, 1.071)	0.337416	0.876739	0.913555	20
7266_4	SERPINA9	0.0811938	0.0844888	1.085 (0.919, 1.28)	0.336552	0.876739	0.283366	20
18942_11	PSMB9	0.338891	0.35228	1.403 (0.704, 2.799)	0.336052	0.876739	0.513529	20
3152_57	TNFRSF1B	-0.161579	0.167933	0.851 (0.612, 1.182)	0.335968	0.876739	0.28276	20
10620_21	MSMB	0.0132972	0.0138162	1.013 (0.986, 1.041)	0.335828	0.876739	0.982407	10
2620_4	IL6ST	-0.0482551	0.0501007	0.953 (0.864, 1.051)	0.335467	0.876739	0.528411	20
6609_22	CNP	0.152216	0.157979	1.164 (0.854, 1.587)	0.335287	0.876739	0.946352	20
8368_102	TNFRSF1B	-0.106388	0.110405	0.899 (0.724, 1.116)	0.335237	0.876739	0.391591	20
15503_20	LEFTY2	-0.0167067	0.017327	0.983 (0.951, 1.017)	0.334946	0.876739	0.750573	20
5107_7	NOTCH1	0.122771	0.125826	1.131 (0.884, 1.447)	0.329203	0.876739	0.0328147	20
9901_28	EGLN1	0.202672	0.207132	1.225 (0.816, 1.838)	0.327842	0.876739	0.888703	18
2190_55	F11	0.0358347	0.0365815	1.036 (0.965, 1.114)	0.327291	0.876739	0.150925	20
18839_24	TG	-0.158668	0.161782	0.853 (0.621, 1.172)	0.326715	0.876739	0.660291	20
4440_15	FCRL3	0.0207658	0.0218012	1.021 (0.978, 1.066)	0.340841	0.880852	0.992217	20
18934_50	TGM2	0.0639738	0.0674146	1.066 (0.934, 1.217)	0.34264	0.883343	0.398932	20
8235_48	CHGB	0.134209	0.14314	1.144 (0.864, 1.514)	0.348445	0.885351	NA	NA
3038_9	CXCL11	-0.0346701	0.0369148	0.966 (0.899, 1.038)	0.347631	0.885351	0.535829	20
3339_33	THBS2	0.0235559	0.0250549	1.024 (0.975, 1.075)	0.34713	0.885351	0.634802	20
2278_61	TIMP2	-0.177533	0.18868	0.837 (0.578, 1.212)	0.346745	0.885351	0.484355	20
8773_172	EMILIN3	0.064924	0.0688357	1.067 (0.932, 1.221)	0.345592	0.885351	0.00432862	13
8346_9	DPP7	0.0259224	0.0274824	1.026 (0.972, 1.083)	0.345559	0.885351	0.100156	20
15570_99	CR2	-0.0867958	0.0935726	0.917 (0.763, 1.101)	0.353627	0.889961	0.20005	20
3445_53	IL15RA	-0.222151	0.239358	0.801 (0.501, 1.28)	0.353348	0.889961	0.187972	19
5301_7	CCL11	0.0995091	0.106942	1.105 (0.896, 1.362)	0.352115	0.889961	0.873904	20
5112_73	CD200	0.127229	0.136561	1.136 (0.869, 1.484)	0.35151	0.889961	0.953904	20
4160_49	MMP2	-0.118381	0.128444	0.888 (0.691, 1.143)	0.356712	0.895594	0.693353	20
9312_8	AZGP1	-0.0482729	0.0532487	0.953 (0.858, 1.058)	0.364641	0.898429	0.0164225	20
3329_14	PGLYRP1	0.0686794	0.0756614	1.071 (0.923, 1.242)	0.364026	0.898429	0.276592	20
9759_13	IDO1	-0.206535	0.227294	0.813 (0.521, 1.27)	0.363524	0.898429	0.49623	15
7140_1	CELA2A	-0.155985	0.171623	0.856 (0.611, 1.198)	0.363413	0.898429	0.673541	20
2911_27	MDK	0.178102	0.195552	1.195 (0.815, 1.753)	0.36242	0.898429	0.842488	12
15544_25	KLK14	-0.0663309	0.0726557	0.936 (0.812, 1.079)	0.361269	0.898429	0.179944	14
9837_60	NQO1	0.0163548	0.0179029	1.016 (0.981, 1.053)	0.360967	0.898429	0.975117	20
16892_23	ENPP2	0.0717314	0.0782788	1.074 (0.922, 1.253)	0.359479	0.898429	0.809072	20
15491_20	CD248	-0.215289	0.238976	0.806 (0.505, 1.288)	0.367653	0.901645	0.092195	15
6580_29	PZP	0.106277	0.117901	1.112 (0.883, 1.401)	0.367372	0.901645	0.671147	20
8970_9	RIPK2	-0.165502	0.185233	0.847 (0.589, 1.218)	0.3716	0.905026	0.052197	20
5663_18	PF4V1	-0.0367577	0.0410847	0.964 (0.889, 1.045)	0.370958	0.905026	0.223988	20
14111_15	THBS2	0.138989	0.155228	1.149 (0.848, 1.558)	0.37058	0.905026	0.174603	20
3292_75	CD48	0.0494286	0.0555473	1.051 (0.942, 1.172)	0.373548	0.905598	0.0144402	20
8299_66	LILRA4	-0.036578	0.0410585	0.964 (0.89, 1.045)	0.372996	0.905598	0.329936	13
2436_49	CXCL16	0.0678165	0.0767066	1.07 (0.921, 1.244)	0.376641	0.906855	0.630008	20
2474_54	APCS	-0.0548803	0.0620699	0.947 (0.838, 1.069)	0.376604	0.906855	0.967835	13
11431_235	RECQL	-0.133077	0.15036	0.875 (0.652, 1.175)	0.376126	0.906855	0.235225	19
9713_67	PDGFRL	0.0308613	0.0357231	1.031 (0.962, 1.106)	0.387641	0.912554	0.973278	20
9002_36	SERPINA11	0.0462199	0.0534684	1.047 (0.943, 1.163)	0.387349	0.912554	0.00351256	11
5103_30	CD200R1	-0.0965885	0.111647	0.908 (0.729, 1.13)	0.386972	0.912554	0.397171	20
5737_61	SEMA4D	-0.0138343	0.0159751	0.986 (0.956, 1.018)	0.386497	0.912554	0.72554	20
10938_13	CD58	0.0440969	0.0507985	1.045 (0.946, 1.154)	0.385353	0.912554	0.935707	15
4129_72	CFB	0.0379043	0.0436055	1.039 (0.954, 1.131)	0.384708	0.912554	0.205904	20
15462_28	CD8A	-0.0443959	0.0508758	0.957 (0.866, 1.057)	0.382863	0.912554	0.355134	20
7810_20	C1QTNF5	-0.0478712	0.0548312	0.953 (0.856, 1.061)	0.382627	0.912554	0.871684	20
4145_58	NTF3	-0.149849	0.171511	0.861 (0.615, 1.205)	0.382282	0.912554	0.940173	20
5687_5	PRKCSH	0.103922	0.118467	1.11 (0.88, 1.4)	0.380366	0.912554	0.932023	14
2843_13	SPINT2	0.0155285	0.0180454	1.016 (0.98, 1.052)	0.389499	0.912862	0.284841	20
15533_97	MSR1	0.0329886	0.0383161	1.034 (0.959, 1.114)	0.389261	0.912862	NA	NA
4126_22	BPI	0.0267254	0.0311302	1.027 (0.966, 1.092)	0.390614	0.913448	0.463751	20
5091_28	LILRB2	0.0097428	0.0129935	1.01 (0.984, 1.036)	0.453362	0.919777	0.992339	20
5656_53	ENDOU	-0.157823	0.210361	0.854 (0.565, 1.29)	0.453106	0.919777	0.873252	20
9950_229	LAG3	0.0710225	0.0946097	1.074 (0.892, 1.292)	0.45284	0.919777	0.537315	10
15494_11	FGFBP1	-0.143903	0.191529	0.866 (0.595, 1.26)	0.452447	0.919777	0.329657	20
15602_43	IL6R	0.00974708	0.0129699	1.01 (0.984, 1.036)	0.452342	0.919777	0.0227072	20
8325_37	ADH4	-0.0847763	0.112582	0.919 (0.737, 1.146)	0.451439	0.919777	0.896362	20
2811_27	ANGPT1	0.0950484	0.126077	1.1 (0.859, 1.408)	0.450915	0.919777	0.570891	20
7757_5	HLA-DQA2	-0.0379022	0.0501739	0.963 (0.873, 1.062)	0.449999	0.919777	0.0066244	20
4920_10	LYZ	-0.0189037	0.0249608	0.981 (0.934, 1.03)	0.448848	0.919777	0.63171	20
16292_288	GIP	0.204637	0.269065	1.227 (0.724, 2.079)	0.446928	0.919777	0.0698692	19
15367_38	BPIFB1	-0.0255404	0.0335621	0.975 (0.913, 1.041)	0.446663	0.919777	0.673918	20
9416_77	CPM	0.106813	0.14034	1.113 (0.845, 1.465)	0.446595	0.919777	0.678052	20
7081_2	BTN3A1	-0.259152	0.340472	0.772 (0.396, 1.504)	0.446565	0.919777	0.320164	20
6223_5	GUCA2B	-0.0760673	0.0999334	0.927 (0.762, 1.127)	0.44655	0.919777	0.66025	20
5451_1	ALCAM	0.106807	0.140217	1.113 (0.845, 1.465)	0.446222	0.919777	0.131104	15
17156_72	DCLK1	-0.0508257	0.0667123	0.95 (0.834, 1.083)	0.446141	0.919777	0.896668	20
6620_82	LINGO1	0.112796	0.147984	1.119 (0.838, 1.496)	0.445929	0.919777	0.257972	20
10561_5	PGLYRP3	0.138509	0.181559	1.149 (0.805, 1.639)	0.445532	0.919777	NA	NA
10603_1	HTN3	-0.08021	0.105006	0.923 (0.751, 1.134)	0.444949	0.919777	0.00731382	18
13381_49	B4GALT1	0.0479885	0.0627454	1.049 (0.928, 1.186)	0.444383	0.919777	0.118771	20
15414_316	LDHA	-0.175362	0.228615	0.839 (0.536, 1.314)	0.443045	0.919777	0.345585	6
5128_53	SLAMF6	-0.0546846	0.0711199	0.947 (0.824, 1.088)	0.441949	0.919777	0.676826	16
12008_3	CD7	0.0546897	0.0710328	1.056 (0.919, 1.214)	0.441347	0.919777	0.00708351	20
3508_78	CCL22	0.095008	0.123064	1.1 (0.864, 1.4)	0.440103	0.919777	0.235432	14
4834_61	EPHA2	-0.0730134	0.0944768	0.93 (0.772, 1.119)	0.43963	0.919777	0.640525	20
8100_15	ADM2	-0.0824503	0.106345	0.921 (0.748, 1.134)	0.438156	0.919777	0.567432	20
2973_15	CD36	0.0580602	0.0746654	1.06 (0.916, 1.227)	0.436802	0.919777	0.0598508	20
5404_53	TNFRSF21	-0.09395	0.120803	0.91 (0.718, 1.154)	0.436737	0.919777	0.218958	18
3352_80	CA6	-0.0179754	0.0230323	0.982 (0.939, 1.028)	0.43513	0.919777	0.48447	20
11265_8	ALDH1A1	-0.108494	0.13829	0.897 (0.684, 1.177)	0.432725	0.919777	0.545148	20
8859_51	CA11	-0.0689139	0.0876308	0.933 (0.786, 1.108)	0.431627	0.919777	0.731013	20
16605_2	C1QTNF9	0.0513105	0.0652434	1.053 (0.926, 1.196)	0.431605	0.919777	0.235458	20
11278_4	COL11A2	0.043649	0.0554551	1.045 (0.937, 1.165)	0.43122	0.919777	0.195563	20
3431_54	EPHA1	0.0111815	0.0141626	1.011 (0.984, 1.04)	0.429816	0.919777	0.465946	20
2900_53	CCL14	-0.0190341	0.0240618	0.981 (0.936, 1.029)	0.428914	0.919777	0.359814	20
5586_66	MINPP1	0.102914	0.129803	1.108 (0.859, 1.43)	0.427866	0.919777	0.891268	20
8606_39	GPNMB	0.0259015	0.0325986	1.026 (0.963, 1.094)	0.426871	0.919777	0.892575	20
17170_15	CALCB	-0.0492022	0.061823	0.952 (0.843, 1.075)	0.426116	0.919777	0.0258432	20
16913_8	RNASET2	-0.0342215	0.0429562	0.966 (0.888, 1.051)	0.425648	0.919777	0.74546	20
3181_50	CTSS	-0.0274964	0.034506	0.973 (0.909, 1.041)	0.425533	0.919777	0.163302	20
3283_21	TGFBI	-0.020738	0.0260137	0.979 (0.931, 1.031)	0.425337	0.919777	0.836487	20
2828_82	SPINT1	0.0773724	0.0970493	1.08 (0.893, 1.307)	0.425307	0.919777	0.230501	20
3210_1	METAP1	0.149524	0.187418	1.161 (0.804, 1.677)	0.424981	0.919777	0.98566	20
5131_15	TNFRSF19	-0.098666	0.122886	0.906 (0.712, 1.153)	0.422028	0.919777	0.907164	20
17224_12	OGN	0.0271264	0.0337669	1.027 (0.962, 1.098)	0.421776	0.919777	0.152091	20
9380_2	PLA2G12B	-0.135551	0.168637	0.873 (0.627, 1.215)	0.42151	0.919777	0.392877	20
7968_15	CRTAM	-0.0426054	0.0529903	0.958 (0.864, 1.063)	0.421384	0.919777	0.572525	20
10851_77	EBI3	-0.00934897	0.0116146	0.991 (0.968, 1.014)	0.420859	0.919777	0.277968	20
3310_62	FCGR2B	0.00998392	0.0123891	1.01 (0.986, 1.035)	0.42032	0.919777	0.272361	20
16753_46	COL6A2	0.0449264	0.0554898	1.046 (0.938, 1.166)	0.418151	0.919777	0.755609	20
6060_2	PIP	-0.022676	0.0278709	0.978 (0.926, 1.032)	0.41587	0.919777	0.84877	20
18930_28	SLIT2	0.101985	0.125227	1.107 (0.866, 1.415)	0.415417	0.919777	0.983084	20
6576_1	ART4	-0.0120483	0.0147729	0.988 (0.96, 1.017)	0.414748	0.919777	0.0320814	20
3196_6	HAPLN1	0.0972769	0.11917	1.102 (0.873, 1.392)	0.414338	0.919777	0.503846	13
9449_150	C4BPA	0.0331217	0.040465	1.034 (0.955, 1.119)	0.413056	0.919777	0.679791	17
15509_2	NAGLU	-0.0129358	0.0157881	0.987 (0.957, 1.018)	0.412594	0.919777	0.179318	20
14688_6	PTPN7	0.18118	0.219683	1.199 (0.779, 1.844)	0.409522	0.919777	0.229378	11
3391_10	PIK3CG	-0.20851	0.251408	0.812 (0.496, 1.329)	0.406894	0.919777	0.70928	9
7227_75	COCH	0.0375974	0.0451556	1.038 (0.95, 1.134)	0.40506	0.919777	0.19661	20
9545_156	GZMK	0.070161	0.0841959	1.073 (0.909, 1.265)	0.404672	0.919777	0.0383763	20
4498_62	NCAM1	-0.0458908	0.0550194	0.955 (0.858, 1.064)	0.404233	0.919777	0.530359	14
6393_63	HSP90B1	0.0154452	0.0185008	1.016 (0.979, 1.053)	0.403805	0.919777	0.00426233	20
13720_95	PRTN3	-0.0294244	0.0352187	0.971 (0.906, 1.04)	0.403449	0.919777	0.970164	20
2816_50	BCAM	-0.0309826	0.0370452	0.969 (0.902, 1.043)	0.402961	0.919777	0.714864	9
15466_30	COL9A1	0.157933	0.188159	1.171 (0.81, 1.693)	0.401269	0.919777	0.26733	20
3495_15	CXCL6	-0.015976	0.0190178	0.984 (0.948, 1.022)	0.400876	0.919777	0.913884	20
16828_8	COL6A1	0.00925463	0.0109903	1.009 (0.988, 1.031)	0.399748	0.919777	0.13899	20
13463_1	PXDN	-0.0742659	0.0881761	0.928 (0.781, 1.104)	0.399651	0.919777	0.0733681	20
10580_14	SFTA2	0.186669	0.221569	1.205 (0.781, 1.861)	0.399514	0.919777	0.31293	20
4969_2	CA1	-0.0491542	0.0657499	0.952 (0.837, 1.083)	0.454706	0.920736	0.876185	18
8028_22	SPINK5	-0.068438	0.100394	0.934 (0.767, 1.137)	0.495434	0.92196	0.617893	20
5988_49	TNFSF14	0.155707	0.228265	1.168 (0.747, 1.828)	0.495155	0.92196	0.274314	9
3438_10	FSTL3	-0.109491	0.160464	0.896 (0.654, 1.228)	0.495024	0.92196	0.405806	19
6416_8	GKN2	-0.0232913	0.0340992	0.977 (0.914, 1.045)	0.494579	0.92196	0.856529	20
4480_59	C3	0.104769	0.153368	1.11 (0.822, 1.5)	0.494531	0.92196	0.392902	15
7083_74	MATN4	-0.0359369	0.0525411	0.965 (0.87, 1.069)	0.49399	0.92196	0.836934	20
2665_26	TNFRSF17	-0.0642719	0.0939528	0.938 (0.78, 1.127)	0.493921	0.92196	0.195302	20
5657_28	ST3GAL1	-0.033693	0.0492386	0.967 (0.878, 1.065)	0.493798	0.92196	0.179898	20
16561_9	A1BG	0.0280577	0.0408386	1.028 (0.949, 1.114)	0.492058	0.92196	0.355068	20
4232_19	IGF1R	-0.0820932	0.119117	0.921 (0.729, 1.163)	0.490707	0.92196	0.333759	20
3050_7	VWF	-0.0794385	0.115053	0.924 (0.737, 1.157)	0.489909	0.92196	0.571141	20
3041_55	MRC2	0.0555311	0.0803779	1.057 (0.903, 1.237)	0.489644	0.92196	0.536936	20
10672_75	SFTPB	-0.0215387	0.0309925	0.979 (0.921, 1.04)	0.487078	0.92196	0.44415	6
9026_40	BTNL8	-0.0566732	0.0814486	0.945 (0.805, 1.108)	0.486544	0.92196	0.0849755	20
15487_164	CES1	0.167121	0.239919	1.182 (0.739, 1.891)	0.486071	0.92196	0.429044	3
5963_9	DMKN	-0.131395	0.188194	0.877 (0.606, 1.268)	0.485058	0.92196	0.702596	20
2879_9	SERPINA3	-0.0496166	0.070903	0.952 (0.828, 1.093)	0.484063	0.92196	0.00682817	20
4153_11	SERPINA3	-0.0370814	0.0529815	0.964 (0.869, 1.069)	0.483993	0.92196	0.0166475	20
7955_195	ITIH1	0.0169598	0.0242149	1.017 (0.97, 1.067)	0.483687	0.92196	0.0235105	20
9869_28	NFKB1	-0.134278	0.191511	0.874 (0.601, 1.273)	0.483209	0.92196	0.47228	20
5202_4	PPID	-0.0375756	0.0530279	0.963 (0.868, 1.069)	0.478573	0.92196	0.691018	20
16751_15	NPPB	0.0982544	0.138501	1.103 (0.841, 1.447)	0.478069	0.92196	0.949381	20
3044_3	CCL18	-0.0133651	0.0188232	0.987 (0.951, 1.024)	0.477685	0.92196	0.927862	20
7655_11	NPPB	0.0342677	0.0482207	1.035 (0.942, 1.137)	0.477305	0.92196	0.932166	20
5660_51	SOD3	0.0289367	0.0406688	1.029 (0.95, 1.115)	0.476762	0.92196	0.616433	10
15565_102	MUC16	0.0706422	0.0989989	1.073 (0.884, 1.303)	0.475496	0.92196	0.0686389	11
9017_58	LCT	0.0108312	0.0151572	1.011 (0.981, 1.041)	0.474863	0.92196	0.104645	20
3066_12	LGALS3	0.0285518	0.0399199	1.029 (0.952, 1.113)	0.474468	0.92196	0.754606	20
5632_6	CRTAC1	-0.0248874	0.0347579	0.975 (0.911, 1.044)	0.473977	0.92196	0.457103	19
2480_58	TIMP3	-0.0124827	0.0173612	0.988 (0.955, 1.022)	0.472142	0.92196	0.354958	20
2778_10	IL22	0.194471	0.269987	1.215 (0.716, 2.062)	0.471342	0.92196	0.358621	11
14054_17	IL15RA	0.0234868	0.032496	1.024 (0.961, 1.091)	0.469827	0.92196	0.546886	20
7161_25	H6PD	-0.0198704	0.0274911	0.98 (0.929, 1.035)	0.469807	0.92196	0.0558549	20
5621_64	THSD1	-0.0260721	0.0359339	0.974 (0.908, 1.045)	0.46811	0.92196	0.566084	20
3820_68	MAPKAPK2	-0.0535537	0.0737348	0.948 (0.82, 1.095)	0.467654	0.92196	0.599691	20
15604_18	MAPK9	0.0598397	0.0821413	1.062 (0.904, 1.247)	0.466309	0.92196	0.0430824	20
19334_62	TXNDC12	-0.101946	0.139675	0.903 (0.687, 1.187)	0.465466	0.92196	0.412295	20
5006_71	MAPK13	-0.0924637	0.126346	0.912 (0.712, 1.168)	0.464274	0.92196	0.233346	20
15471_29	PNLIPRP2	-0.00901303	0.0123056	0.991 (0.967, 1.015)	0.463905	0.92196	0.607315	20
10666_7	GNPTG	-0.0350804	0.0477023	0.966 (0.879, 1.06)	0.462093	0.92196	0.418783	20
2783_18	CCL3L1	-0.143632	0.195289	0.866 (0.591, 1.27)	0.462045	0.92196	0.990585	11
14273_19	PREP	-0.0553212	0.0752094	0.946 (0.816, 1.096)	0.461997	0.92196	0.841999	20
3040_59	CCL3	-0.0278133	0.0375999	0.973 (0.903, 1.047)	0.459471	0.92196	0.888177	20
15540_6	VIM	0.124589	0.168285	1.133 (0.814, 1.575)	0.459089	0.92196	0.42567	20
4220_39	FER	-0.124421	0.167721	0.883 (0.636, 1.227)	0.458188	0.92196	0.185926	20
3449_58	SERPINA4	-0.0224076	0.0301293	0.978 (0.922, 1.037)	0.457048	0.92196	0.0427223	20
9282_12	CRISP2	0.0142452	0.0213114	1.014 (0.973, 1.058)	0.503857	0.923011	0.3749	20
8402_22	CYTL1	0.0275083	0.0411134	1.028 (0.948, 1.114)	0.503442	0.923011	0.262782	20
9076_25	PENK	-0.0169679	0.0253588	0.983 (0.936, 1.033)	0.503422	0.923011	0.595318	20
18864_7	PRSS3	0.0179825	0.026866	1.018 (0.966, 1.073)	0.503278	0.923011	0.845527	20
9197_4	LGALS9	0.0699871	0.104533	1.072 (0.874, 1.316)	0.503162	0.923011	0.0264302	20
3905_62	UBE2N	-0.169191	0.252523	0.844 (0.515, 1.385)	0.502856	0.923011	0.22131	13
5508_62	CTSD	-0.0538055	0.0802666	0.948 (0.81, 1.109)	0.502644	0.923011	0.991003	20
5698_60	TNXB	-0.0177827	0.0263835	0.982 (0.933, 1.035)	0.500308	0.923011	0.036929	20
3235_50	WFIKKN2	0.0161506	0.0238658	1.016 (0.97, 1.065)	0.49858	0.923011	0.0490619	20
10346_5	STAT3	-0.0437483	0.0802482	0.957 (0.818, 1.12)	0.585642	0.929464	0.531129	20
5339_49	S100A9	-0.140696	0.257922	0.869 (0.524, 1.44)	0.585412	0.929464	0.537294	7
13044_5	TSG101	0.0449995	0.0824712	1.046 (0.89, 1.23)	0.585314	0.929464	0.683011	20
2994_71	IL1RL2	0.0420252	0.076936	1.043 (0.897, 1.213)	0.584904	0.929464	0.532382	20
3000_66	MBL2	0.00779863	0.0142703	1.008 (0.98, 1.036)	0.584727	0.929464	0.729855	20
5852_6	S100A12	-0.0349785	0.0638489	0.966 (0.852, 1.094)	0.583807	0.929464	0.494751	11
16606_85	AKR1B1	-0.0785913	0.143424	0.924 (0.698, 1.224)	0.583716	0.929464	0.503339	16
15617_8	XCL2	0.104291	0.189899	1.11 (0.765, 1.61)	0.582873	0.929464	0.958664	12
2985_35	CXCL1	0.0100561	0.018301	1.01 (0.975, 1.047)	0.582673	0.929464	0.792145	20
8794_13	DPEP1	0.0139577	0.0252422	1.014 (0.965, 1.065)	0.580298	0.929464	0.921858	20
16302_11	BPIFA2	-0.0870892	0.157201	0.917 (0.674, 1.247)	0.579578	0.929464	0.843267	20
5095_21	KIR2DL4	-0.0403035	0.0727475	0.96 (0.833, 1.108)	0.579566	0.929464	0.0560041	20
12549_33	HPGDS	0.0151552	0.0272507	1.015 (0.962, 1.071)	0.578116	0.929464	0.00462057	20
3309_2	FCGR2A	-0.0054039	0.00970629	0.995 (0.976, 1.014)	0.577704	0.929464	0.917698	20
15576_158	RNASE3	0.025771	0.046031	1.026 (0.938, 1.123)	0.575574	0.929464	0.806762	20
18922_27	CD68	-0.126264	0.225451	0.881 (0.567, 1.371)	0.575443	0.929464	0.760604	3
15308_108	VWC2	0.0333513	0.0592592	1.034 (0.921, 1.161)	0.573568	0.929464	0.430293	9
17722_5	FKBP4	-0.110996	0.1964	0.895 (0.609, 1.315)	0.57197	0.929464	0.336024	11
8885_6	CACNA2D3	0.0314483	0.0555082	1.032 (0.926, 1.151)	0.571018	0.929464	0.989815	20
19590_46	SFTPD	0.0133664	0.0235502	1.013 (0.968, 1.061)	0.570326	0.929464	0.819889	20
2968_61	TNFSF15	-0.15729	0.277033	0.854 (0.496, 1.471)	0.570194	0.929464	0.658248	20
9754_33	NQO2	-0.0102734	0.0180723	0.99 (0.955, 1.025)	0.56972	0.929464	0.958257	20
6039_24	CRHBP	0.0133433	0.0233546	1.013 (0.968, 1.061)	0.567772	0.929464	0.0517234	20
16324_38	TLR1	-0.0697177	0.121877	0.933 (0.734, 1.184)	0.5673	0.929464	0.350934	20
5688_65	CBLN4	0.0510754	0.0891482	1.052 (0.884, 1.253)	0.566694	0.929464	0.619804	13
2888_49	C7	0.00976318	0.0170183	1.01 (0.977, 1.044)	0.56618	0.929464	0.871775	20
5090_49	LILRB1	-0.00889739	0.0155088	0.991 (0.961, 1.022)	0.56617	0.929464	0.819226	20
3166_92	CD33	-0.00666492	0.0116109	0.993 (0.971, 1.016)	0.565954	0.929464	0.47465	20
3221_54	SFRP1	-0.0439101	0.0764633	0.957 (0.824, 1.112)	0.56579	0.929464	0.682141	20
5363_51	SEMA3E	-0.0103471	0.0179686	0.99 (0.955, 1.025)	0.564719	0.929464	0.75741	20
5456_59	CNDP1	0.0255608	0.0443641	1.026 (0.94, 1.119)	0.564508	0.929464	0.732919	20
18878_15	GREM1	-0.00975139	0.0168687	0.99 (0.958, 1.024)	0.563214	0.929464	0.855979	20
3806_55	EPHA5	0.0847064	0.145548	1.088 (0.818, 1.448)	0.560579	0.929464	0.692487	20
13397_88	DEFB4A	-0.0976386	0.167393	0.907 (0.653, 1.259)	0.559697	0.929464	0.422953	10
5763_67	DEFB104A	-0.0666437	0.114241	0.936 (0.748, 1.17)	0.559651	0.929464	0.336661	9
7926_13	SPINT3	-0.0232264	0.0397855	0.977 (0.904, 1.056)	0.559361	0.929464	0.00897995	20
8468_19	KLK3	0.158895	0.271823	1.172 (0.688, 1.997)	0.558849	0.929464	0.451365	20
19130_81	SERPINB8	-0.0401342	0.0684627	0.961 (0.84, 1.099)	0.557728	0.929464	NA	NA
2741_22	SIGLEC6	0.0123478	0.0210628	1.012 (0.971, 1.055)	0.557716	0.929464	0.626241	20
4878_3	F10	0.0480919	0.0820245	1.049 (0.893, 1.232)	0.557666	0.929464	0.4124	18
3077_66	F10	0.0459996	0.0784529	1.047 (0.898, 1.221)	0.557651	0.929464	0.371025	18
3363_31	CSK	-0.11105	0.188808	0.895 (0.618, 1.296)	0.556424	0.929464	0.640419	20
17786_5	GGPS1	0.0901801	0.153133	1.094 (0.811, 1.477)	0.555928	0.929464	0.31688	20
15559_5	ANTXR2	-0.043243	0.073396	0.958 (0.829, 1.106)	0.555745	0.929464	0.618884	20
18380_78	ALB	0.103688	0.175706	1.109 (0.786, 1.565)	0.55511	0.929464	0.106226	4
5353_89	IL1RN	0.0426973	0.072126	1.044 (0.906, 1.202)	0.553863	0.929464	0.106987	20
14151_4	ISG15	-0.0233854	0.039268	0.977 (0.905, 1.055)	0.551487	0.929464	0.975801	20
3728_52	SCT	0.0284958	0.0477168	1.029 (0.937, 1.13)	0.550383	0.929464	NA	NA
6404_20	C1QL1	0.035643	0.0595826	1.036 (0.922, 1.165)	0.549698	0.929464	0.834194	20
5029_3	FAP	0.037615	0.0625903	1.038 (0.918, 1.174)	0.547859	0.929464	0.748196	14
11266_8	SELPLG	0.0302909	0.0503235	1.031 (0.934, 1.138)	0.547225	0.929464	0.191219	20
13112_179	FSTL1	-0.0488717	0.0810706	0.952 (0.812, 1.116)	0.546623	0.929464	0.112367	20
3216_2	PIGR	-0.052211	0.0865201	0.949 (0.801, 1.125)	0.546206	0.929464	0.877462	20
8403_18	FASN	-0.0475596	0.0787158	0.954 (0.817, 1.113)	0.545715	0.929464	0.0240994	20
2611_72	TYRO3	0.0735103	0.12133	1.076 (0.848, 1.365)	0.5446	0.929464	0.907212	20
3848_14	GAPDH	-0.151131	0.248788	0.86 (0.528, 1.4)	0.543539	0.929464	0.0981215	20
15603_20	ITGA2	0.0847968	0.139183	1.088 (0.829, 1.43)	0.542362	0.929464	0.532779	20
11196_31	COL6A3	-0.111359	0.18205	0.895 (0.626, 1.278)	0.54074	0.929464	0.246092	18
3325_2	MATN2	-0.0889978	0.145386	0.915 (0.688, 1.216)	0.540438	0.929464	0.88805	20
3583_54	ARSA	-0.129244	0.211123	0.879 (0.581, 1.329)	0.540421	0.929464	0.622754	20
2819_23	CDH5	-0.0513709	0.0838443	0.95 (0.806, 1.12)	0.540078	0.929464	0.18163	20
13973_62	TTL	0.188178	0.306749	1.207 (0.662, 2.202)	0.539573	0.929464	0.623064	20
7849_3	QPCT	0.039137	0.0637512	1.04 (0.918, 1.178)	0.53928	0.929464	0.47684	20
4996_66	HRG	-0.00906967	0.0147355	0.991 (0.963, 1.02)	0.538225	0.929464	0.638456	20
16304_6	LGR4	0.0753828	0.122437	1.078 (0.848, 1.371)	0.538102	0.929464	0.00313206	20
8043_153	COMP	-0.0435906	0.0707461	0.957 (0.833, 1.1)	0.537793	0.929464	0.0524148	20
11126_102	TRIO	0.173825	0.280667	1.19 (0.686, 2.063)	0.5357	0.929464	0.247503	20
9370_69	GGH	0.0202829	0.0326864	1.02 (0.957, 1.088)	0.534909	0.929464	0.759841	20
5957_30	SST	-0.145772	0.233756	0.864 (0.547, 1.367)	0.532886	0.929464	0.628605	20
3890_8	LDHB	-0.10427	0.165696	0.901 (0.651, 1.247)	0.529162	0.929464	0.274264	6
5980_55	BOLA3	0.0670637	0.106397	1.069 (0.868, 1.317)	0.52849	0.929464	0.136758	20
15573_110	NCAN	0.0448442	0.0711264	1.046 (0.91, 1.202)	0.528377	0.929464	0.785849	20
6448_36	SEMA3C	-0.071902	0.113471	0.931 (0.745, 1.162)	0.526301	0.929464	0.940914	20
10396_6	MCL1	-0.0520779	0.0818781	0.949 (0.809, 1.114)	0.524749	0.929464	0.0456832	20
11369_23	ADH5	-0.0577699	0.0904448	0.944 (0.791, 1.127)	0.522998	0.929464	0.709806	20
4801_13	LPO	-0.0286629	0.0448419	0.972 (0.89, 1.061)	0.522693	0.929464	0.283103	20
11273_176	GSTT2B	0.0306447	0.0476843	1.031 (0.939, 1.132)	0.520446	0.929464	0.317518	20
3640_14	LRPAP1	0.0419539	0.0651785	1.043 (0.918, 1.185)	0.519785	0.929464	0.775665	5
18206_18	ADH6	-0.0576372	0.0894678	0.944 (0.792, 1.125)	0.519431	0.929464	0.742749	20
8221_19	MIF	0.120399	0.186745	1.128 (0.782, 1.626)	0.519106	0.929464	0.786206	20
15370_5	BOLA1	-0.017353	0.0268685	0.983 (0.932, 1.036)	0.518376	0.929464	0.976728	20
18382_109	COMT	0.096036	0.147632	1.101 (0.824, 1.47)	0.515363	0.929464	0.730674	20
3366_51	ECM1	0.0118493	0.0181954	1.012 (0.976, 1.049)	0.514902	0.929464	0.283564	20
14101_2	CNTFR	-0.0317312	0.0484873	0.969 (0.881, 1.065)	0.512839	0.929464	0.683774	11
5704_74	GZMM	-0.190397	0.290823	0.827 (0.467, 1.462)	0.512671	0.929464	0.513056	3
5076_53	EPHA10	0.116783	0.178054	1.124 (0.793, 1.593)	0.5119	0.929464	0.598886	20
12357_41	SNAP29	-0.108161	0.164882	0.897 (0.65, 1.24)	0.511832	0.929464	0.345373	19
4459_68	PCSK7	0.0106283	0.0161844	1.011 (0.979, 1.043)	0.511374	0.929464	0.349865	20
15613_16	PNLIP	0.0759664	0.115069	1.079 (0.861, 1.352)	0.509137	0.929464	0.625138	4
6470_19	FBLN1	0.0447078	0.0822868	1.046 (0.89, 1.229)	0.586912	0.930083	0.149134	20
10815_2	HABP4	-0.0222804	0.0412128	0.978 (0.902, 1.06)	0.588772	0.931634	0.964686	20
3440_7	GZMA	-0.054021	0.101145	0.947 (0.777, 1.155)	0.593277	0.935961	0.323228	7
13122_19	FLRT2	-0.0282881	0.0528507	0.972 (0.876, 1.078)	0.59248	0.935961	0.314504	20
4971_1	CTSZ	0.0216341	0.040719	1.022 (0.943, 1.107)	0.595209	0.936214	0.37804	20
6984_6	IGSF8	-0.0446153	0.0839367	0.956 (0.811, 1.127)	0.595048	0.936214	0.0817751	20
15363_32	APOA5	0.0100434	0.0195014	1.01 (0.972, 1.049)	0.606548	0.937311	0.602872	20
4771_10	SMPDL3A	0.0268429	0.0520402	1.027 (0.928, 1.138)	0.605986	0.937311	0.868054	15
17398_55	HMOX1	0.0382924	0.074093	1.039 (0.899, 1.201)	0.605285	0.937311	0.115363	6
4866_59	NTRK2	-0.106607	0.205635	0.899 (0.601, 1.345)	0.60416	0.937311	0.670877	20
9369_174	LRRC4C	0.0368148	0.07086	1.038 (0.903, 1.192)	0.603383	0.937311	0.524763	20
11103_24	HSPB1	0.0152359	0.0293166	1.015 (0.959, 1.075)	0.603272	0.937311	0.0803568	20
11514_196	CD59	0.0353841	0.0679491	1.036 (0.907, 1.184)	0.602545	0.937311	0.0353968	20
15426_5	NEU1	-0.0737289	0.141539	0.929 (0.704, 1.226)	0.60243	0.937311	NA	NA
16763_11	LECT2	0.0112048	0.0215079	1.011 (0.97, 1.055)	0.602392	0.937311	0.759253	20
15525_294	ADH1C	0.0492265	0.0943111	1.05 (0.873, 1.264)	0.601699	0.937311	0.585289	20
15483_377	AGRN	0.026675	0.0509806	1.027 (0.929, 1.135)	0.600809	0.937311	0.597129	20
3535_84	DKK1	0.0223234	0.0425636	1.023 (0.941, 1.112)	0.599951	0.937311	0.711374	8
6544_33	NELL1	-0.0130677	0.0256007	0.987 (0.939, 1.038)	0.609742	0.940872	0.821564	20
18819_21	PPIC	0.0150461	0.0298155	1.015 (0.958, 1.076)	0.613812	0.943022	0.238538	20
3344_60	SERPINC1	0.104533	0.206967	1.11 (0.74, 1.666)	0.61351	0.943022	0.891952	14
15521_4	CLSTN1	0.0198473	0.0391747	1.02 (0.945, 1.101)	0.612411	0.943022	0.678988	20
3499_77	IL17B	0.0965414	0.192252	1.101 (0.756, 1.605)	0.615554	0.944327	0.668176	12
4155_3	TNC	-0.00682221	0.0139104	0.993 (0.966, 1.021)	0.623822	0.944671	0.0446176	20
6415_90	CPN2	0.0123806	0.0252383	1.012 (0.964, 1.064)	0.623747	0.944671	0.985069	20
12437_18	ULK3	-0.0728662	0.148153	0.93 (0.695, 1.243)	0.622839	0.944671	0.544781	20
11480_1	ALDH3A1	0.0493664	0.100315	1.051 (0.863, 1.279)	0.622641	0.944671	0.110976	20
16872_248	GSTZ1	0.00526556	0.0106719	1.005 (0.984, 1.027)	0.621726	0.944671	0.598274	20
16055_3	CFHR5	-0.0196187	0.0396828	0.981 (0.907, 1.06)	0.621032	0.944671	0.0782269	20
3593_72	CASP3	-0.0392439	0.0791884	0.962 (0.823, 1.123)	0.620193	0.944671	0.623047	20
4922_13	CCL19	-0.130911	0.262743	0.877 (0.524, 1.468)	0.618311	0.944671	0.912142	20
11568_2	FKBP1B	0.032723	0.0655409	1.033 (0.909, 1.175)	0.617585	0.944671	0.147279	20
2992_59	IL17RA	-0.00601766	0.0124228	0.994 (0.97, 1.019)	0.628098	0.945726	0.125435	20
3516_60	CXCL12	0.0452467	0.0932951	1.046 (0.871, 1.256)	0.627687	0.945726	0.870857	20
11104_13	CHI3L1	-0.00581446	0.0119881	0.994 (0.971, 1.018)	0.627663	0.945726	0.994745	20
6364_7	TAPBPL	-0.00487223	0.010043	0.995 (0.976, 1.015)	0.627579	0.945726	0.454891	20
19136_22	ALDH6A1	0.0649875	0.151159	1.067 (0.794, 1.435)	0.667248	0.947959	0.303888	20
13119_26	SERPINA10	0.00810461	0.0188205	1.008 (0.972, 1.046)	0.666739	0.947959	0.675307	20
2697_7	PF4	0.0629656	0.145955	1.065 (0.8, 1.418)	0.666175	0.947959	0.889478	6
9916_146	LRRC4B	0.0733321	0.169968	1.076 (0.771, 1.502)	0.666143	0.947959	0.841606	3
8953_47	HDGF	0.0732629	0.168938	1.076 (0.773, 1.498)	0.664529	0.947959	0.0380879	20
16758_96	HDGF	0.0724866	0.167144	1.075 (0.775, 1.492)	0.664522	0.947959	0.0380031	20
9350_3	FSTL4	-0.0975927	0.224971	0.907 (0.584, 1.41)	0.664432	0.947959	0.90356	5
8778_3	NOG	0.0190672	0.0439198	1.019 (0.935, 1.111)	0.664189	0.947959	0.330748	10
15526_33	GSS	0.0316565	0.0727992	1.032 (0.895, 1.19)	0.663673	0.947959	0.58622	20
13686_2	IL5RA	-0.0183709	0.0419229	0.982 (0.904, 1.066)	0.661235	0.947959	0.376221	20
9241_40	SIRPG	0.0382359	0.0866532	1.039 (0.877, 1.231)	0.659031	0.947959	0.989918	20
5834_18	IL9	-0.0687735	0.155661	0.934 (0.688, 1.267)	0.658622	0.947959	0.92228	20
9339_204	FKBP2	0.122705	0.27647	1.131 (0.658, 1.944)	0.657168	0.947959	0.936086	16
2692_74	PLA2G2A	0.00785886	0.0176961	1.008 (0.974, 1.043)	0.65697	0.947959	0.746539	20
9986_14	NPW	0.0122444	0.0274841	1.012 (0.959, 1.068)	0.655951	0.947959	0.0835421	20
11237_49	PCOLCE	0.0336332	0.0753718	1.034 (0.892, 1.199)	0.655431	0.947959	0.000203037	20
10818_36	SMPD1	0.0182753	0.040842	1.018 (0.94, 1.103)	0.65454	0.947959	0.757899	20
8841_65	CILP2	0.075814	0.169143	1.079 (0.774, 1.503)	0.653991	0.947959	0.700648	20
2797_56	APOB	-0.0791847	0.176589	0.924 (0.654, 1.306)	0.653856	0.947959	0.639491	20
5231_79	PCSK9	-0.0161406	0.0359748	0.984 (0.917, 1.056)	0.653673	0.947959	0.0108998	11
5480_49	CCL5	0.0279014	0.0620657	1.028 (0.911, 1.161)	0.653038	0.947959	0.178434	20
8697_38	GPC1	-0.0131045	0.0290285	0.987 (0.932, 1.045)	0.651676	0.947959	0.440502	20
18873_8	CEACAM8	-0.0810247	0.179034	0.922 (0.649, 1.31)	0.650862	0.947959	0.965737	16
4886_3	CCL7	-0.0130768	0.0286566	0.987 (0.933, 1.044)	0.648155	0.947959	0.55806	20
13748_4	CCL8	-0.00682307	0.0149519	0.993 (0.965, 1.023)	0.648149	0.947959	0.661233	20
13944_3	SULT1A3	-0.0454599	0.0990702	0.956 (0.787, 1.16)	0.646331	0.947959	0.0800566	20
9790_28	BRSK2	0.0334114	0.0727593	1.034 (0.897, 1.192)	0.646087	0.947959	0.132177	20
5430_66	SIRPA	-0.00455473	0.00989561	0.995 (0.976, 1.015)	0.645317	0.947959	0.384476	20
5459_33	CST1	0.0127773	0.0275942	1.013 (0.96, 1.069)	0.643335	0.947959	0.294366	20
4324_33	CST2	0.0129542	0.0279764	1.013 (0.959, 1.07)	0.643335	0.947959	0.16207	20
8080_24	MSMP	-0.0905558	0.195253	0.913 (0.623, 1.339)	0.642801	0.947959	0.521746	20
15395_15	GSTM1	-0.0147891	0.0318292	0.985 (0.926, 1.049)	0.642189	0.947959	0.940991	20
5015_15	PLA2G7	0.0855695	0.18404	1.089 (0.759, 1.563)	0.641968	0.947959	0.151853	19
3581_53	AHSG	-0.0165491	0.0355768	0.984 (0.917, 1.055)	0.641813	0.947959	0.042594	20
12422_143	ALOX15B	0.0841529	0.178959	1.088 (0.766, 1.545)	0.638186	0.947959	0.627513	20
5936_53	TNF	0.160764	0.341652	1.174 (0.601, 2.294)	0.637962	0.947959	0.563195	20
6081_52	PCOLCE2	-0.0131267	0.0277633	0.987 (0.935, 1.042)	0.63635	0.947959	0.943579	20
11510_31	APOL1	0.017931	0.0378339	1.018 (0.945, 1.096)	0.635542	0.947959	0.0278861	19
15516_12	SAA4	0.0106491	0.0223818	1.011 (0.967, 1.056)	0.634222	0.947959	0.573879	16
9188_119	CXCL9	-0.0850676	0.178766	0.918 (0.647, 1.304)	0.634174	0.947959	0.194274	20
5631_83	MLN	0.013383	0.0279035	1.013 (0.96, 1.07)	0.631498	0.947959	0.326047	20
6385_63	VWA1	0.0253109	0.0526703	1.026 (0.925, 1.137)	0.630834	0.947959	0.476171	20
11388_75	WFDC2	0.0740807	0.173341	1.077 (0.767, 1.513)	0.66911	0.948055	0.296105	20
8974_172	COL15A1	-0.0356938	0.083405	0.965 (0.819, 1.136)	0.668682	0.948055	0.981262	20
11102_22	REG4	0.0456748	0.108826	1.047 (0.846, 1.296)	0.6747	0.952147	0.403697	20
10490_3	RPN1	0.0345226	0.0822248	1.035 (0.881, 1.216)	0.67459	0.952147	0.338799	20
4158_54	PLAU	-0.0183849	0.0436376	0.982 (0.901, 1.069)	0.67353	0.952147	0.800254	20
2654_19	TNFRSF1A	-0.0568386	0.137145	0.945 (0.722, 1.236)	0.67855	0.952493	NA	NA
3474_19	THBS1	-0.118609	0.285995	0.888 (0.507, 1.556)	0.678345	0.952493	0.110829	20
11257_1	QDPR	-0.0149877	0.0359863	0.985 (0.918, 1.057)	0.677057	0.952493	0.22573	20
9772_153	NLGN2	0.0405856	0.097395	1.041 (0.86, 1.26)	0.67689	0.952493	0.0501381	20
9326_33	ITIH2	0.00597176	0.0199529	1.006 (0.967, 1.046)	0.764717	0.953191	0.12925	20
8982_65	THBS3	0.0968363	0.323361	1.102 (0.585, 2.076)	0.764583	0.953191	0.866551	20
8243_55	SPINK1	-0.0349171	0.116362	0.966 (0.769, 1.213)	0.76412	0.953191	0.432491	20
6431_68	PCYOX1	0.00859673	0.0285848	1.009 (0.954, 1.067)	0.763609	0.953191	0.238161	20
15376_134	CTSE	-0.047831	0.158629	0.953 (0.699, 1.301)	0.763012	0.953191	0.448044	11
18422_41	MVD	0.171552	0.566756	1.187 (0.391, 3.605)	0.762126	0.953191	0.15555	13
5061_27	ICOSLG	0.0900635	0.297332	1.094 (0.611, 1.96)	0.761961	0.953191	0.823088	6
19636_23	HLA-G	-0.0735132	0.242068	0.929 (0.578, 1.493)	0.761366	0.953191	0.016343	20
16609_106	KIRREL2	0.00822443	0.0270726	1.008 (0.956, 1.063)	0.761287	0.953191	0.937982	12
4991_12	GPC5	-0.00725573	0.023726	0.993 (0.948, 1.04)	0.759746	0.953191	0.0892829	20
13740_51	FRZB	0.0143626	0.0468176	1.014 (0.926, 1.112)	0.759012	0.953191	0.248961	20
7206_20	FBP1	-0.0447656	0.145792	0.956 (0.719, 1.273)	0.758805	0.953191	0.864942	20
5722_78	PRCP	0.0240543	0.0776911	1.024 (0.88, 1.193)	0.756854	0.953191	0.867874	20
7009_8	CD72	-0.0502716	0.161626	0.951 (0.693, 1.305)	0.755773	0.953191	0.327577	20
7211_2	RNASE1	0.018889	0.0606931	1.019 (0.905, 1.148)	0.755633	0.953191	0.17813	11
4874_3	ANG	-0.00959739	0.0308311	0.99 (0.932, 1.052)	0.755581	0.953191	0.286905	20
12386_11	RNPEP	-0.0143001	0.0458151	0.986 (0.901, 1.078)	0.754945	0.953191	0.956201	20
16070_7	WIF1	0.0658295	0.210044	1.068 (0.708, 1.612)	0.753971	0.953191	0.399102	20
15468_14	CFHR1	-0.00670814	0.0213777	0.993 (0.953, 1.036)	0.753679	0.953191	0.18977	20
4911_49	GSTP1	-0.0300286	0.0956043	0.97 (0.805, 1.17)	0.753451	0.953191	0.317086	20
12940_35	ALDH3B1	-0.0309763	0.0983547	0.969 (0.8, 1.176)	0.752804	0.953191	0.165842	20
15499_11	ATRN	0.00882283	0.0279803	1.009 (0.955, 1.066)	0.752517	0.953191	0.772183	20
3060_43	C9	0.0248718	0.0783476	1.025 (0.879, 1.195)	0.750899	0.953191	0.18144	7
15375_49	CPB1	0.0192838	0.0605282	1.019 (0.905, 1.148)	0.750036	0.953191	0.573631	20
5620_13	PAM	-0.0085659	0.0268804	0.991 (0.941, 1.045)	0.74998	0.953191	0.403568	20
15622_13	OPCML	-0.0155618	0.0487076	0.985 (0.895, 1.083)	0.749351	0.953191	0.322097	20
2789_26	MMP7	-0.0140376	0.0437247	0.986 (0.905, 1.074)	0.748177	0.953191	0.0124468	20
2890_59	CCL28	-0.070849	0.220609	0.932 (0.605, 1.436)	0.748095	0.953191	0.130098	17
15372_43	BRD2	-0.080971	0.249454	0.922 (0.566, 1.504)	0.745489	0.953191	0.0130036	20
2851_63	C5	-0.0378132	0.116381	0.963 (0.767, 1.21)	0.74525	0.953191	0.0900136	20
13124_20	ISLR2	-0.0204049	0.0625937	0.98 (0.867, 1.108)	0.744432	0.953191	0.433747	20
10070_22	PLCG2	0.0316709	0.0969355	1.032 (0.854, 1.248)	0.743878	0.953191	0.748283	20
2948_58	GHR	0.0214204	0.0653456	1.022 (0.899, 1.161)	0.743062	0.953191	0.631903	20
5676_54	ASIP	0.020014	0.061034	1.02 (0.905, 1.15)	0.742975	0.953191	0.134352	20
3580_25	SERPINA1	-0.0109769	0.0329844	0.989 (0.927, 1.055)	0.739293	0.953191	0.233388	20
11377_19	ADH7	-0.0138774	0.0414736	0.986 (0.909, 1.07)	0.73792	0.953191	0.222851	20
5825_49	IFNGR1	-0.0662544	0.197852	0.936 (0.635, 1.379)	0.737725	0.953191	0.33354	8
4151_6	PLG	-0.0218396	0.0650671	0.978 (0.861, 1.111)	0.737137	0.953191	0.239532	20
3710_49	PLG	-0.019274	0.057422	0.981 (0.876, 1.098)	0.737131	0.953191	0.26355	20
8327_26	DPEP2	0.0378984	0.112843	1.039 (0.833, 1.296)	0.736982	0.953191	0.342328	20
15558_63	ENPEP	-0.0157283	0.0465808	0.984 (0.899, 1.078)	0.735623	0.953191	0.283792	20
5392_73	FAS	0.0179296	0.0528343	1.018 (0.918, 1.129)	0.734343	0.953191	0.261877	20
9459_7	FAS	0.0170613	0.0502754	1.017 (0.922, 1.123)	0.734341	0.953191	0.271952	20
5350_14	GPC6	0.0702308	0.205085	1.073 (0.718, 1.604)	0.732014	0.953191	0.744047	20
6629_3	DEFB1	-0.0119624	0.0345693	0.988 (0.923, 1.057)	0.729311	0.953191	0.344796	20
15535_3	PRSS27	0.0216068	0.0622556	1.022 (0.904, 1.154)	0.728542	0.953191	0.984397	20
8989_40	SCUBE1	-0.0354986	0.102228	0.965 (0.79, 1.179)	0.728404	0.953191	0.536541	20
5066_134	CD300C	-0.0204744	0.0586259	0.98 (0.873, 1.099)	0.726911	0.953191	0.466993	20
4159_130	CFH	-0.0217237	0.0620526	0.979 (0.866, 1.105)	0.726275	0.953191	0.13533	20
15486_126	AOC1	0.0057678	0.0164181	1.006 (0.974, 1.039)	0.725357	0.953191	0.509433	20
2946_52	CFD	0.0521648	0.148162	1.054 (0.788, 1.409)	0.724778	0.953191	0.9343	10
8097_77	LIPN	0.00611071	0.0173315	1.006 (0.973, 1.041)	0.724405	0.953191	0.568711	20
16792_4	SIGLEC5	-0.00476812	0.0134977	0.995 (0.969, 1.022)	0.723898	0.953191	0.44345	20
9275_2	SIGLEC5	-0.00456856	0.0129328	0.995 (0.971, 1.021)	0.723898	0.953191	0.16682	20
6605_17	IGFALS	-0.0191473	0.0540063	0.981 (0.882, 1.091)	0.722935	0.953191	0.869804	16
15584_9	CFHR2	0.0049945	0.0140138	1.005 (0.978, 1.033)	0.721542	0.953191	0.0509359	20
17692_2	BTN3A3	0.00657173	0.0184175	1.007 (0.971, 1.044)	0.721226	0.953191	0.0889601	20
3191_50	WFIKKN1	0.0321043	0.0899208	1.033 (0.866, 1.232)	0.72107	0.953191	0.890716	20
5478_50	FOLH1	0.0307646	0.0861681	1.031 (0.871, 1.221)	0.721069	0.953191	0.0657025	7
16836_1	CFHR3	-0.0403994	0.111994	0.96 (0.771, 1.196)	0.718304	0.953191	0.364359	20
5584_21	TCN2	0.00899377	0.0246158	1.009 (0.962, 1.059)	0.714838	0.953191	0.140589	20
15560_52	TCN2	0.00366655	0.0100352	1.004 (0.984, 1.024)	0.714835	0.953191	0.157975	20
3518_54	CPB2	-0.00918195	0.0251063	0.991 (0.943, 1.041)	0.714572	0.953191	0.181346	20
2597_8	VEGFA	0.0149044	0.0405024	1.015 (0.938, 1.099)	0.712883	0.953191	0.796487	20
4867_15	VEGFA	0.00807049	0.0219305	1.008 (0.966, 1.052)	0.712871	0.953191	0.761162	20
19437_61	VEGFA	0.00754729	0.0205088	1.008 (0.968, 1.049)	0.712871	0.953191	0.766187	20
10977_55	UCMA	0.0248297	0.0672629	1.025 (0.899, 1.17)	0.71202	0.953191	0.646377	20
2644_11	PRKCA	0.0576559	0.154845	1.059 (0.782, 1.435)	0.709635	0.953191	0.291371	20
19581_15	IGFBP5	0.0893256	0.23969	1.093 (0.684, 1.749)	0.709393	0.953191	0.200829	20
5078_82	EPHB6	-0.0238635	0.0633573	0.976 (0.862, 1.106)	0.706434	0.953191	0.444352	20
6350_43	APOC2	-0.0624464	0.164594	0.939 (0.68, 1.297)	0.704393	0.953191	0.930885	20
2201_17	COL18A1	-0.0374641	0.0985738	0.963 (0.794, 1.169)	0.7039	0.953191	0.222487	20
8394_56	RNASE2	0.0320556	0.0842433	1.033 (0.875, 1.218)	0.703565	0.953191	0.477433	20
11302_237	TNR	0.0348777	0.0915316	1.035 (0.865, 1.239)	0.703169	0.953191	0.860773	20
19637_9	CRH	0.137889	0.361606	1.148 (0.565, 2.332)	0.702963	0.953191	0.408762	15
10037_98	SIGLEC12	0.00503841	0.0131183	1.005 (0.98, 1.031)	0.700922	0.953191	0.882548	20
4811_33	ITIH4	-0.0549476	0.142884	0.947 (0.715, 1.252)	0.700563	0.953191	0.369455	20
15440_57	PCSK2	0.0570657	0.1472	1.059 (0.793, 1.413)	0.698256	0.953191	0.459079	20
4141_79	CXCL10	0.0682538	0.17536	1.071 (0.759, 1.51)	0.697113	0.953191	0.387365	20
5598_3	GREM2	-0.125351	0.32083	0.882 (0.47, 1.654)	0.696013	0.953191	0.0853751	6
18162_167	IRAK4	0.0751269	0.191876	1.078 (0.74, 1.57)	0.695399	0.953191	0.781702	20
6227_1	KLK10	0.00784347	0.0199393	1.008 (0.969, 1.048)	0.694048	0.953191	0.302398	20
15305_7	SCGN	-0.0752474	0.191152	0.928 (0.638, 1.349)	0.693838	0.953191	0.440107	20
10907_116	NTM	-0.013569	0.0344666	0.987 (0.922, 1.055)	0.693813	0.953191	0.304244	20
8428_102	NTM	-0.0117889	0.0299449	0.988 (0.932, 1.048)	0.693812	0.953191	0.34235	20
3616_3	GNS	-0.107642	0.272833	0.898 (0.526, 1.533)	0.693186	0.953191	0.42975	10
3199_54	KLK12	0.0344435	0.0870849	1.035 (0.873, 1.228)	0.692462	0.953191	0.360684	20
9884_8	PPIL1	-0.0128562	0.0322323	0.987 (0.927, 1.052)	0.689996	0.953191	0.0524386	13
8973_23	FCRL4	-0.00490653	0.0122965	0.995 (0.971, 1.019)	0.689881	0.953191	0.568853	20
4471_50	TGM3	0.0148547	0.0370953	1.015 (0.944, 1.092)	0.688828	0.953191	0.771085	20
2731_29	POR	-0.0270184	0.0674144	0.973 (0.853, 1.111)	0.688582	0.953191	0.201303	20
13093_6	SECTM1	0.0264389	0.0652836	1.027 (0.903, 1.167)	0.685488	0.953191	0.658474	20
16614_27	RSPO1	0.0339064	0.0832714	1.034 (0.879, 1.218)	0.683877	0.953191	0.0144331	20
6086_15	CHRDL2	0.0196324	0.0480327	1.02 (0.928, 1.121)	0.682738	0.953191	0.0288779	20
11360_39	RRM1	0.0904305	0.22042	1.095 (0.711, 1.686)	0.681612	0.953191	0.384869	20
4535_50	BST1	-0.00367705	0.0123957	0.996 (0.972, 1.021)	0.766741	0.953465	0.766547	20
6367_66	FMOD	0.0246868	0.0831278	1.025 (0.871, 1.206)	0.766487	0.953465	0.820856	20
8360_169	NCR1	0.0135943	0.0461604	1.014 (0.926, 1.11)	0.768375	0.954374	0.725789	20
6455_52	HAPLN4	0.0522434	0.178887	1.054 (0.742, 1.496)	0.770251	0.955581	0.270306	20
3378_49	KLK7	-0.0105961	0.0366913	0.989 (0.921, 1.063)	0.772741	0.957546	0.908733	13
3220_40	RET	-0.0104201	0.0374068	0.99 (0.92, 1.065)	0.780582	0.958275	0.0157814	20
6627_25	PNLIPRP1	-0.0231011	0.0827463	0.977 (0.831, 1.149)	0.780107	0.958275	0.72191	20
10534_40	PARP1	0.0628735	0.224512	1.065 (0.686, 1.654)	0.779443	0.958275	0.465048	20
2864_2	MAP2K1	-0.0551834	0.196923	0.946 (0.643, 1.392)	0.779303	0.958275	0.39109	19
11140_56	COL1A1	0.0281934	0.10039	1.029 (0.845, 1.252)	0.778834	0.958275	0.876485	4
6433_57	FAM20A	-0.0249142	0.0884592	0.975 (0.82, 1.16)	0.778215	0.958275	0.0174765	20
11192_168	TINAGL1	-0.0363778	0.128557	0.964 (0.749, 1.241)	0.777199	0.958275	0.786374	20
7918_114	AMY1A	-0.00753719	0.0265812	0.992 (0.942, 1.046)	0.776753	0.958275	0.796737	20
16057_6	IGF2R	-0.00880167	0.031947	0.991 (0.931, 1.055)	0.782926	0.958925	0.02352	20
4162_54	TF	-0.0248194	0.0899019	0.975 (0.818, 1.163)	0.782493	0.958925	0.901896	20
7019_13	SEMA7A	-0.048977	0.181787	0.952 (0.667, 1.36)	0.787607	0.963542	0.870058	8
9525_1	PTK7	-0.0388533	0.144914	0.962 (0.724, 1.278)	0.788613	0.963658	0.950771	20
6255_74	CPXM1	-0.00959719	0.0363263	0.99 (0.922, 1.064)	0.79163	0.965113	0.424993	20
19448_104	UPP1	0.0310045	0.117056	1.031 (0.82, 1.297)	0.79111	0.965113	0.980217	20
2831_29	KLK11	-0.00344201	0.0135586	0.997 (0.97, 1.023)	0.799602	0.965919	0.606671	20
2743_5	SHH	-0.0332214	0.130409	0.967 (0.749, 1.249)	0.798918	0.965919	0.799219	20
13676_46	INHBB	-0.00904915	0.0354603	0.991 (0.924, 1.062)	0.798576	0.965919	0.600256	20
2658_27	NTRK3	-0.0205356	0.0803562	0.98 (0.837, 1.147)	0.798293	0.965919	0.74795	20
10514_5	PTGDS	-0.0221377	0.0866095	0.978 (0.825, 1.159)	0.798257	0.965919	0.125865	20
10916_44	PLA2R1	-0.00403521	0.015705	0.996 (0.966, 1.027)	0.797226	0.965919	0.075774	20
9883_29	GLO1	0.0332814	0.129126	1.034 (0.803, 1.332)	0.796604	0.965919	0.0304956	20
3029_52	CD209	-0.00955632	0.0369339	0.99 (0.921, 1.065)	0.795835	0.965919	0.9698	20
15386_7	FABP4	-0.0434451	0.172189	0.957 (0.683, 1.342)	0.800801	0.966264	0.846819	20
10391_1	ANGPTL3	0.00356788	0.0146388	1.004 (0.975, 1.033)	0.807442	0.966552	0.192825	3
9191_8	TFF2	0.0349112	0.142911	1.036 (0.783, 1.37)	0.807009	0.966552	0.624965	20
10512_13	CSF2RB	-0.00531398	0.0217119	0.995 (0.953, 1.038)	0.806651	0.966552	0.427157	20
9185_15	TFF1	-0.0101675	0.0414469	0.99 (0.913, 1.074)	0.806213	0.966552	0.828244	20
5000_52	LGALS3BP	-0.0199849	0.0814653	0.98 (0.836, 1.15)	0.80621	0.966552	0.781329	20
2516_57	CCL21	0.027909	0.112843	1.028 (0.824, 1.283)	0.804656	0.966552	0.136577	20
2475_1	KIT	0.0659045	0.264328	1.068 (0.636, 1.793)	0.803107	0.966552	0.928413	20
10372_18	STAT6	0.0615239	0.255191	1.063 (0.645, 1.754)	0.809485	0.966809	0.247345	5
3232_28	ACP5	0.0143647	0.0593297	1.014 (0.903, 1.14)	0.80869	0.966809	0.44029	20
2950_57	IGFBP4	-0.052257	0.218464	0.949 (0.619, 1.456)	0.810949	0.967464	0.617208	12
4703_87	LTA	-0.0714559	0.332968	0.931 (0.485, 1.788)	0.830077	0.968423	0.380355	20
2836_68	LCN2	0.0321575	0.149563	1.033 (0.77, 1.384)	0.829759	0.968423	0.956226	8
19614_8	TCN1	-0.00862672	0.0399434	0.991 (0.917, 1.072)	0.829008	0.968423	0.156059	20
8233_2	ITIH5	-0.00812601	0.0375342	0.992 (0.922, 1.068)	0.828601	0.968423	0.908092	20
3007_7	SIGLEC9	0.00218462	0.00998262	1.002 (0.983, 1.022)	0.826773	0.968423	0.241474	20
5742_14	ACP6	0.00316064	0.0144214	1.003 (0.975, 1.032)	0.826523	0.968423	0.405598	20
14100_63	C1QC	0.00567992	0.0259006	1.006 (0.956, 1.058)	0.826419	0.968423	0.0757755	20
4187_49	PGD	-0.0280227	0.127608	0.972 (0.757, 1.249)	0.826183	0.968423	0.936217	20
2683_1	C3	-0.0412619	0.187432	0.96 (0.665, 1.386)	0.825759	0.968423	0.236783	16
4900_8	C3	-0.041461	0.188336	0.959 (0.663, 1.388)	0.825759	0.968423	0.311905	17
2754_50	C3	-0.0349301	0.158645	0.966 (0.708, 1.318)	0.825733	0.968423	0.320435	19
15653_9	COL10A1	-0.0128952	0.0584317	0.987 (0.88, 1.107)	0.825335	0.968423	0.135498	20
3043_49	SPARC	-0.115297	0.513962	0.891 (0.325, 2.44)	0.8225	0.968423	0.469384	3
13666_222	CA10	0.00979853	0.0435622	1.01 (0.927, 1.1)	0.822032	0.968423	0.0704789	4
3396_54	REN	0.0254585	0.113064	1.026 (0.822, 1.28)	0.821848	0.968423	0.463002	6
16296_43	LGR5	-0.0529818	0.234227	0.948 (0.599, 1.501)	0.821047	0.968423	0.545029	16
15388_24	FCGR3A	0.00241838	0.0106388	1.002 (0.982, 1.024)	0.820177	0.968423	0.977955	20
3143_3	CD4	0.0573847	0.246964	1.059 (0.653, 1.718)	0.816258	0.968423	0.341357	8
14711_27	CST6	-0.0174756	0.0749709	0.983 (0.848, 1.138)	0.815686	0.968423	0.980799	20
16049_43	OLR1	0.0275831	0.11656	1.028 (0.818, 1.292)	0.812934	0.968423	0.0994327	20
5196_7	NMT1	-0.0547651	0.26231	0.947 (0.566, 1.583)	0.83462	0.97051	0.686988	19
5646_20	RNASE6	0.00290729	0.0138535	1.003 (0.976, 1.031)	0.833777	0.97051	0.238796	20
4990_87	GP1BA	-0.0164562	0.0780509	0.984 (0.844, 1.146)	0.833012	0.97051	0.011449	20
3049_61	PRSS1	-0.0512601	0.255185	0.95 (0.576, 1.567)	0.840796	0.972343	0.383655	16
12612_37	PSMB1	-0.0078042	0.0387718	0.992 (0.92, 1.071)	0.840475	0.972343	0.0464907	20
13972_4	HSD17B14	0.0386201	0.190781	1.039 (0.715, 1.511)	0.839579	0.972343	0.562436	17
6556_5	ENPP5	-0.00376733	0.018498	0.996 (0.961, 1.033)	0.838618	0.972343	0.669427	20
13733_5	IL12B	-0.00694425	0.0339339	0.993 (0.929, 1.061)	0.837853	0.972343	0.363855	20
12703_6	NEK7	-0.0236315	0.119676	0.977 (0.772, 1.235)	0.843466	0.974364	0.974152	19
5105_2	RTN4R	-0.00792615	0.0485326	0.992 (0.902, 1.091)	0.87027	0.974444	0.88389	20
10737_96	SERPINB1	0.0251586	0.153535	1.025 (0.759, 1.386)	0.869839	0.974444	0.866667	20
3311_27	FCGR3B	-0.00541578	0.0328193	0.995 (0.933, 1.061)	0.86893	0.974444	0.963896	20
2834_54	KLK8	0.00950082	0.0574233	1.01 (0.902, 1.13)	0.868588	0.974444	0.0993798	6
15635_4	SMOC2	0.00687894	0.0414664	1.007 (0.928, 1.092)	0.868242	0.974444	0.776988	20
18381_16	ALDH2	0.0267503	0.160732	1.027 (0.75, 1.407)	0.86782	0.974444	0.0358134	20
2637_77	MRC1	0.00555073	0.0329121	1.006 (0.943, 1.073)	0.86607	0.974444	0.359695	20
5491_12	SPOCK2	-0.0109796	0.0650685	0.989 (0.871, 1.124)	0.866002	0.974444	0.650164	20
7861_9	ROR2	-0.0149191	0.0880907	0.985 (0.829, 1.171)	0.865513	0.974444	0.456477	20
2774_10	IL16	-0.00471588	0.0276983	0.995 (0.943, 1.051)	0.864807	0.974444	0.177464	16
5691_2	CRISPLD2	-0.0104781	0.0612261	0.99 (0.878, 1.116)	0.864115	0.974444	0.36319	15
9848_22	CCNH	0.0248509	0.144049	1.025 (0.773, 1.36)	0.863032	0.974444	0.0117834	20
15614_168	LILRA2	-0.00541804	0.0311976	0.995 (0.936, 1.057)	0.862126	0.974444	0.167193	20
19622_7	INHBA	0.0252425	0.144098	1.026 (0.773, 1.36)	0.860942	0.974444	0.592964	20
13738_8	INHBA	0.0250288	0.142878	1.025 (0.775, 1.357)	0.860942	0.974444	0.602639	20
6551_94	SERPINA12	-0.00481802	0.0270014	0.995 (0.944, 1.049)	0.85838	0.974444	0.00797738	20
15594_47	HTRA1	0.0222035	0.124243	1.022 (0.801, 1.304)	0.858165	0.974444	0.956363	20
7784_1	KNG1	-0.00941452	0.0523505	0.991 (0.894, 1.098)	0.857281	0.974444	0.081875	20
3132_1	VEGFC	-0.0116303	0.0642077	0.988 (0.872, 1.121)	0.856261	0.974444	0.735295	20
7787_25	LILRA5	0.00616299	0.033837	1.006 (0.942, 1.075)	0.855475	0.974444	0.93838	20
8766_29	LILRA5	0.00474462	0.0260495	1.005 (0.955, 1.057)	0.855474	0.974444	0.924059	20
13460_4	CHAD	0.0484093	0.262891	1.05 (0.627, 1.757)	0.853902	0.974444	0.118758	17
7110_2	DNAJB11	-0.0218856	0.118253	0.978 (0.776, 1.234)	0.853171	0.974444	0.169049	17
7999_23	ENTPD1	-0.016788	0.0902631	0.983 (0.824, 1.174)	0.852453	0.974444	0.135518	20
6558_5	COLEC10	-0.077257	0.409208	0.926 (0.415, 2.064)	0.850252	0.974444	0.770294	14
9719_145	MMP16	-0.0359675	0.189435	0.965 (0.665, 1.398)	0.849413	0.974444	0.704084	20
5837_49	LIFR	-0.0190543	0.0999794	0.981 (0.807, 1.194)	0.848853	0.974444	0.84598	15
9796_4	CEL	0.0238255	0.124662	1.024 (0.802, 1.308)	0.848431	0.974444	0.725116	7
16558_2	MYOC	0.00791019	0.0410415	1.008 (0.93, 1.092)	0.847165	0.974444	0.0414798	20
15587_20	FOLR2	0.0199762	0.129026	1.02 (0.792, 1.314)	0.876961	0.975734	0.188203	20
9266_1	TREM1	-0.0064933	0.0418571	0.994 (0.915, 1.078)	0.876719	0.975734	0.924619	20
4133_54	GZMB	-0.0246235	0.158703	0.976 (0.715, 1.332)	0.876699	0.975734	0.0356432	20
2602_2	ANGPT2	0.0150014	0.0951583	1.015 (0.842, 1.223)	0.874735	0.975734	0.509421	20
3484_60	AGT	-0.0108528	0.0687167	0.989 (0.865, 1.132)	0.874508	0.975734	0.554319	20
16890_37	ADAMTSL1	0.00777503	0.0489479	1.008 (0.916, 1.109)	0.873793	0.975734	0.385125	20
4929_55	SHBG	0.0112329	0.0735679	1.011 (0.875, 1.168)	0.878645	0.97658	0.0397272	20
4125_52	AGER	0.0049832	0.0328914	1.005 (0.942, 1.072)	0.879578	0.97659	0.0336378	20
3421_54	TNFSF8	-0.0130925	0.0888555	0.987 (0.829, 1.175)	0.882859	0.978178	0.32979	20
2827_23	CX3CL1	-0.0114404	0.0772383	0.989 (0.85, 1.15)	0.882249	0.978178	0.486237	19
9384_17	CAMP	0.0233573	0.161804	1.024 (0.745, 1.406)	0.88522	0.979767	0.713376	9
9580_5	LAMC2	-0.00287734	0.0202748	0.997 (0.958, 1.038)	0.887145	0.980871	0.602447	20
4467_49	SPARCL1	-0.001934	0.0222157	0.998 (0.956, 1.042)	0.930628	0.982691	0.918641	20
3651_50	KDR	-0.00321612	0.036773	0.997 (0.927, 1.071)	0.930307	0.982691	0.169863	11
9313_27	CBLN1	0.00951679	0.108689	1.01 (0.816, 1.249)	0.930226	0.982691	0.905282	3
3054_3	HP	0.00175265	0.0198868	1.002 (0.963, 1.042)	0.929772	0.982691	0.575253	20
7905_30	HP	0.00188727	0.0214143	1.002 (0.961, 1.045)	0.929772	0.982691	0.617613	20
4964_67	ERAP1	0.00111216	0.0125447	1.001 (0.977, 1.026)	0.929356	0.982691	0.353942	20
4763_31	AFM	-0.00621288	0.0696488	0.994 (0.867, 1.139)	0.928921	0.982691	0.672449	13
11219_95	FGFBP3	-0.00413741	0.0461481	0.996 (0.91, 1.09)	0.928561	0.982691	0.738541	20
8304_50	TNFRSF11B	0.00723404	0.08052	1.007 (0.86, 1.179)	0.928413	0.982691	0.806019	20
12449_16	PPIH	-0.00332776	0.0369184	0.997 (0.927, 1.071)	0.928177	0.982691	0.885676	10
17691_1	TPP1	0.00822774	0.0910791	1.008 (0.843, 1.205)	0.92802	0.982691	0.857559	19
19556_12	CR1	0.0027253	0.0297349	1.003 (0.946, 1.063)	0.926973	0.982691	0.581961	20
4294_16	SPHK1	-0.00397824	0.0425154	0.996 (0.916, 1.083)	0.925449	0.982691	0.78835	6
5443_62	NPPA	0.0149637	0.159094	1.015 (0.743, 1.387)	0.925065	0.982691	0.69871	14
18875_125	COL2A1	0.00162042	0.0171905	1.002 (0.968, 1.036)	0.924901	0.982691	0.672817	20
5509_7	EGF	0.0338071	0.355415	1.034 (0.515, 2.076)	0.924219	0.982691	0.409963	10
4435_66	ENPP7	0.00132639	0.0136121	1.001 (0.975, 1.028)	0.922375	0.982691	0.129928	20
15579_26	ENPP6	-0.021865	0.223397	0.978 (0.631, 1.516)	0.922032	0.982691	0.305004	20
2813_11	AGRP	0.00595519	0.0602973	1.006 (0.894, 1.132)	0.921326	0.982691	0.807138	20
2844_53	TIE1	0.00646125	0.0652684	1.006 (0.886, 1.144)	0.921142	0.982691	0.000200804	20
2700_56	PROS1	0.0264411	0.264764	1.027 (0.611, 1.725)	0.92045	0.982691	0.147441	20
8958_51	CHL1	-0.00557818	0.05457	0.994 (0.894, 1.107)	0.918582	0.982691	0.0769807	20
19606_28	IHH	-0.0189388	0.184837	0.981 (0.683, 1.41)	0.91839	0.982691	NA	NA
5108_72	NOTCH3	-0.0192966	0.187288	0.981 (0.68, 1.416)	0.917938	0.982691	0.482019	20
18216_22	IL11RA	-0.00373896	0.0362133	0.996 (0.928, 1.07)	0.917766	0.982691	0.900268	20
3420_21	CA13	0.005028	0.0475755	1.005 (0.916, 1.103)	0.915833	0.982691	0.923959	20
15444_45	SERPINB4	-0.00840872	0.076068	0.992 (0.854, 1.151)	0.91198	0.982691	0.0757106	11
8840_61	C1S	-0.0175523	0.158213	0.983 (0.721, 1.34)	0.911663	0.982691	0.802573	18
5601_2	PGLYRP2	0.00484352	0.043599	1.005 (0.923, 1.094)	0.911543	0.982691	0.332511	20
3028_36	CCL23	0.0028142	0.0248369	1.003 (0.955, 1.053)	0.909787	0.982691	0.255981	20
19238_12	GLUL	-0.0270616	0.238269	0.973 (0.61, 1.553)	0.909574	0.982691	0.849963	19
5227_60	PDK1	0.00737225	0.0630108	1.007 (0.89, 1.14)	0.90686	0.982691	0.903478	20
4960_72	ANXA1	0.0115996	0.0968587	1.012 (0.837, 1.223)	0.904675	0.982691	0.432763	18
9398_30	GALP	0.0240894	0.198085	1.024 (0.695, 1.51)	0.903207	0.982691	0.276332	3
13669_6	FGFR3	0.00955419	0.0783921	1.01 (0.866, 1.177)	0.902996	0.982691	0.268444	20
9321_400	NMB	-0.0115198	0.0937708	0.989 (0.823, 1.188)	0.902226	0.982691	0.655102	20
13118_5	SMOC1	0.0110855	0.0900187	1.011 (0.848, 1.206)	0.901991	0.982691	0.297887	20
5063_12	CD244	-0.0393486	0.318387	0.961 (0.515, 1.794)	0.901642	0.982691	0.399047	3
3835_11	TLR2	0.0224702	0.180992	1.023 (0.717, 1.458)	0.901196	0.982691	0.963001	12
3607_71	DKK3	0.0048091	0.0381044	1.005 (0.933, 1.083)	0.899567	0.982691	0.82682	20
2212_69	PLAT	-0.0147218	0.11388	0.985 (0.788, 1.232)	0.897141	0.982691	0.0443966	20
6247_9	SIRPB1	0.00203258	0.0154498	1.002 (0.972, 1.033)	0.895332	0.982691	0.316725	20
9092_33	ANGPTL1	-0.0221432	0.167543	0.978 (0.704, 1.358)	0.894854	0.982691	0.774744	20
5604_30	HPSE	-0.0144764	0.107135	0.986 (0.799, 1.216)	0.892515	0.982691	0.93813	20
6207_10	PSAP	0.00598735	0.044022	1.006 (0.923, 1.097)	0.891815	0.982691	0.972592	20
3074_6	LBP	0.00130864	0.0166963	1.001 (0.969, 1.035)	0.937527	0.983101	0.239148	20
3457_57	POSTN	0.00534941	0.0675334	1.005 (0.881, 1.148)	0.936864	0.983101	0.0881218	20
6471_53	CFHR4	0.00140412	0.0176969	1.001 (0.967, 1.037)	0.93676	0.983101	0.579862	20
3151_6	IL2RA	-0.0183213	0.228979	0.982 (0.627, 1.538)	0.936227	0.983101	0.98242	20
3799_11	CA3	0.00677002	0.0826859	1.007 (0.856, 1.184)	0.934745	0.983101	0.870312	20
15556_49	AMY2B	0.00361938	0.0431559	1.004 (0.922, 1.092)	0.933162	0.983101	0.663769	20
3419_49	CAMK2D	0.0235241	0.276942	1.024 (0.595, 1.762)	0.932307	0.983101	0.0997458	12
5636_10	MFAP4	-0.0049575	0.0678322	0.995 (0.871, 1.137)	0.941739	0.986539	0.560895	9
9212_22	CTSF	-0.00418297	0.0736561	0.996 (0.862, 1.15)	0.954712	0.987408	0.112611	20
14094_29	HBEGF	-0.0138762	0.240816	0.986 (0.615, 1.581)	0.95405	0.987408	0.915231	20
2632_5	IL12RB1	0.00943996	0.162868	1.009 (0.734, 1.389)	0.95378	0.987408	0.873991	20
2677_1	EGFR	0.00703383	0.118833	1.007 (0.798, 1.271)	0.9528	0.987408	0.561677	20
3009_3	TGFBR3	0.00771969	0.127909	1.008 (0.784, 1.295)	0.951874	0.987408	0.675228	20
19377_14	OLFM2	0.00123066	0.0203895	1.001 (0.962, 1.042)	0.951871	0.987408	0.926842	20
7218_87	ATP1B2	0.00244919	0.0400189	1.002 (0.927, 1.084)	0.951199	0.987408	0.0494668	20
3195_50	GNLY	-0.00104534	0.0166604	0.999 (0.967, 1.032)	0.94997	0.987408	0.0612155	20
15620_4	NLGN1	0.0061322	0.0971577	1.006 (0.832, 1.217)	0.949674	0.987408	0.0896209	16
9175_48	DSCAM	-0.00485907	0.0760689	0.995 (0.857, 1.155)	0.949068	0.987408	0.934522	20
2192_63	CCL27	-0.0158818	0.24727	0.984 (0.606, 1.598)	0.948788	0.987408	0.985117	14
17685_9	APOA4	-0.0093526	0.143599	0.991 (0.748, 1.313)	0.94807	0.987408	0.690813	5
8464_31	RSPO4	-0.0151341	0.222801	0.985 (0.636, 1.524)	0.945844	0.987408	NA	NA
5713_9	IFNL3	-0.012063	0.249723	0.988 (0.606, 1.612)	0.961473	0.987635	0.735384	5
15384_15	KL	-0.00360904	0.0730107	0.996 (0.864, 1.15)	0.960575	0.987635	0.920401	20
3600_2	CHIT1	-0.00073135	0.0145483	0.999 (0.971, 1.028)	0.959907	0.987635	0.387548	20
9094_5	CLEC4C	-0.00871236	0.172133	0.991 (0.707, 1.389)	0.959633	0.987635	0.371487	8
4455_89	MFGE8	-0.00289638	0.0546595	0.997 (0.896, 1.11)	0.95774	0.987635	0.236269	20
5605_77	MFNG	-0.00413798	0.0768736	0.996 (0.857, 1.158)	0.957072	0.987635	0.322286	11
3807_1	FGF23	-0.0132388	0.244968	0.987 (0.611, 1.595)	0.956901	0.987635	0.0817711	14
2652_15	PLAUR	-0.00336321	0.078859	0.997 (0.854, 1.163)	0.965982	0.991304	0.00960516	18
5087_5	IL22RA2	0.00129212	0.0317259	1.001 (0.941, 1.066)	0.967513	0.991912	0.991352	6
7015_8	LILRB5	0.000237482	0.0109221	1 (0.979, 1.022)	0.982653	0.993937	0.754908	20
9233_71	TFPI2	0.00449505	0.200825	1.005 (0.678, 1.489)	0.982143	0.993937	0.321778	4
18876_77	CHST4	0.00351482	0.155307	1.004 (0.74, 1.361)	0.981944	0.993937	0.169608	20
2579_17	MMP9	-0.00325139	0.136582	0.997 (0.763, 1.303)	0.981008	0.993937	0.402142	20
6520_87	MGP	0.00132036	0.0543787	1.001 (0.9, 1.114)	0.980629	0.993937	0.270457	20
7185_29	GP5	-0.00310429	0.119855	0.997 (0.788, 1.261)	0.979337	0.993937	0.850884	20
3459_49	PDGFRB	-0.00027293	0.0104511	1 (0.979, 1.02)	0.979166	0.993937	0.825238	20
3805_16	ESM1	0.00264108	0.0953957	1.003 (0.832, 1.209)	0.977913	0.993937	0.029792	20
3727_35	PYY	-0.00463103	0.166134	0.995 (0.719, 1.378)	0.977762	0.993937	0.866286	20
5542_22	NRP1	0.00117495	0.0415834	1.001 (0.923, 1.086)	0.977459	0.993937	0.147848	20
8469_41	IGFBP2	-0.00696056	0.230072	0.993 (0.633, 1.559)	0.975865	0.993937	0.543122	6
7957_2	SCG3	-0.00111848	0.0363687	0.999 (0.93, 1.073)	0.975466	0.993937	0.159549	20
8356_88	OXT	-0.00116653	0.0363217	0.999 (0.93, 1.073)	0.974379	0.993937	0.997221	20
15435_4	PNP	-0.00305684	0.0939425	0.997 (0.829, 1.198)	0.974042	0.993937	0.950499	20
7916_10	S100A7	-0.000303493	0.0174303	1 (0.966, 1.034)	0.986108	0.994576	0.777437	20
2977_7	EDAR	-0.000749654	0.0426823	0.999 (0.919, 1.086)	0.985987	0.994576	0.89264	20
9747_48	MARK3	0.00430377	0.23811	1.004 (0.63, 1.602)	0.985579	0.994576	0.621963	20
12338_27	EGFLAM	0.000933297	0.0620743	1.001 (0.886, 1.13)	0.988004	0.995539	NA	NA
3316_58	SERPIND1	-0.00365799	0.27999	0.996 (0.576, 1.725)	0.989576	0.996173	0.427461	20
9263_57	SIAE	0.000441955	0.124215	1 (0.784, 1.276)	0.997161	0.999052	0.591847	17
17682_1	CD46	-0.000208181	0.0507039	1 (0.905, 1.104)	0.996724	0.999052	0.21315	20
6151_18	MAP2K3	0.0012362	0.274878	1.001 (0.584, 1.716)	0.996412	0.999052	0.542966	15
5637_81	NTNG1	-8.92e-05	0.0193129	1 (0.963, 1.038)	0.996315	0.999052	0.122909	20
7099_33	FSTL5	-0.00088187	0.125383	0.999 (0.781, 1.277)	0.994388	0.999052	0.881254	5
5355_69	TNFSF14	-0.000137368	0.08095	1 (0.853, 1.172)	0.998646	0.999592	0.0448643	20
5813_58	EPO	-4.01e-05	0.174472	1 (0.71, 1.408)	0.999817	0.999817	9.3e-05	20

## Sheet: Table S2
Table S3 Summary Data-Level Mendelian Randomization Analysis of the Association Between Plasma Proteins (UKB-PPP) and Endometriosis
probeID	Gene	Beta	SE	OR(95%CI)	P value	P value after FDR adjustment	P value HEIDI test	Number of SNPs used in HEIDI test
FSHB_P01225_OID30233_v1_Cardiometabolic_II.gz.P01225.FSHB	FSHB	1.36233	0.131567		3.99e-25	4.6e-22	0.285123	20
RSPO3_Q9BXY4_OID21415_v1_Oncology.gz.Q9BXY4.RSPO3	RSPO3	0.470544	0.0792455		2.89e-09	1.67e-06	0.140305	20
SEZ6L2_Q6UXD5_OID21289_v1_Oncology.gz.Q6UXD5.SEZ6L2	SEZ6L2	0.361318	0.0815008		9.28e-06	0.0035697	0.213249	20
EPHB4_P54760_OID20242_v1_Cardiometabolic.gz.P54760.EPHB4	EPHB4	0.334906	0.0795874		2.58e-05	0.00743189	0.682456	20
TFPI_P10646_OID20388_v1_Cardiometabolic.gz.P10646.TFPI	TFPI	0.147059	0.0371736		7.62e-05	0.0175893	0.00576685	20
HSPG2_P98160_OID20383_v1_Cardiometabolic.gz.P98160.HSPG2	HSPG2	-0.269395	0.0739848		0.000271344	0.0521886	0.0259542	20
CRIM1_Q9NZV1_OID20701_v1_Inflammation.gz.Q9NZV1.CRIM1	CRIM1	-0.322494	0.0933435		0.000550453	0.0907462	0.424595	20
SPON2_Q9BUD6_OID20221_v1_Cardiometabolic.gz.Q9BUD6.SPON2	SPON2	0.201462	0.0600311		0.000790891	0.114086	0.707216	20
SEMA3F_Q13275_OID20186_v1_Cardiometabolic.gz.Q13275.SEMA3F	SEMA3F	-0.323629	0.101614		0.00144808	0.185676	0.0143691	20
VEGFB_P49765_OID30554_v1_Inflammation_II.gz.P49765.VEGFB	VEGFB	0.365363	0.121061		0.00254433	0.225859	0.00810959	20
IGFBP6_P24592_OID20413_v1_Cardiometabolic.gz.P24592.IGFBP6	IGFBP6	-0.389093	0.128904		0.00254047	0.225859	0.824402	20
FAM3C_Q92520_OID20233_v1_Cardiometabolic.gz.Q92520.FAM3C	FAM3C	-0.385218	0.126357		0.0022988	0.225859	0.744276	18
NT5E_P21589_OID21498_v1_Oncology.gz.P21589.NT5E	NT5E	-0.0654593	0.0212184		0.00203536	0.225859	0.99353	10
QSOX1_O00391_OID30729_v1_Inflammation_II.gz.O00391.QSOX1	QSOX1	-0.0589071	0.0207244		0.00447748	0.271948	0.446107	20
EFNA1_P20827_OID21125_v1_Neurology.gz.P20827.EFNA1	EFNA1	0.107587	0.037801		0.00442526	0.271948	0.325541	20
DKKL1_Q9UK85_OID21313_v1_Oncology.gz.Q9UK85.DKKL1	DKKL1	-0.0359166	0.0125562		0.00423012	0.271948	0.0023884	20
ROR1_Q01973_OID20224_v1_Cardiometabolic.gz.Q01973.ROR1	ROR1	0.096665	0.0335933		0.00400827	0.271948	0.766521	20
ACHE_P22303_OID30585_v1_Inflammation_II.gz.P22303.ACHE	ACHE	0.111034	0.0385527		0.00397599	0.271948	0.0736165	20
ITGA11_Q9UKX5_OID20581_v1_Inflammation.gz.Q9UKX5.ITGA11	ITGA11	-0.169412	0.0582711		0.00364562	0.271948	0.492213	20
ECE1_P42892_OID20891_v1_Neurology.gz.P42892.ECE1	ECE1	-0.404704	0.144241		0.00501998	0.27586	0.268219	20
PKLR_P30613_OID20682_v1_Inflammation.gz.P30613.PKLR	PKLR	0.170603	0.0605988		0.00487327	0.27586	0.922219	20
FN1_P02751_OID30787_v1_Inflammation_II.gz.P02751.FN1	FN1	-0.091507	0.0329444		0.00547579	0.28723	0.391889	20
ADAM23_O75077_OID20651_v1_Inflammation.gz.O75077.ADAM23	ADAM23	0.0770464	0.0284709		0.00680696	0.327301	0.0216967	20
MASP1_P48740_OID20954_v1_Neurology.gz.P48740.MASP1	MASP1	-0.163866	0.0603977		0.00666537	0.327301	0.933808	20
CLEC10A_Q8IUN9_OID20928_v1_Neurology.gz.Q8IUN9.CLEC10A	CLEC10A	-0.0613197	0.0228136		0.00719114	0.331943	0.181847	20
ERBB2_P04626_OID21520_v1_Oncology.gz.P04626.ERBB2	ERBB2	0.207881	0.0778083		0.00754679	0.334961	0.745817	20
CD28_P10747_OID21265_v1_Oncology.gz.P10747.CD28	CD28	0.189114	0.0712684		0.00796515	0.340436	0.376867	20
ZP3_P21754_OID30265_v1_Cardiometabolic_II.gz.P21754.ZP3	ZP3	-0.0300604	0.0114318		0.00854987	0.352377	0.673323	20
KIR2DS4_P43632_OID31432_v1_Oncology_II.gz.P43632.KIR2DS4	KIR2DS4	0.0291539	0.0113079		0.00993231	0.358184	0.370879	20
ENG_P17813_OID20287_v1_Cardiometabolic.gz.P17813.ENG	ENG	0.121866	0.0471918		0.00981251	0.358184	0.884349	20
ANGPTL4_Q9BY76_OID20703_v1_Inflammation.gz.Q9BY76.ANGPTL4	ANGPTL4	-0.112402	0.0433304		0.00948477	0.358184	0.0579703	20
KLK14_Q9P0G3_OID21407_v1_Oncology.gz.Q9P0G3.KLK14	KLK14	-0.0894665	0.0343772		0.00925488	0.358184	0.426011	20
CTSB_P07858_OID20276_v1_Cardiometabolic.gz.P07858.CTSB	CTSB	-0.0660155	0.0258163		0.0105542	0.358221	0.522161	20
CST7_O76096_OID20704_v1_Inflammation.gz.O76096.CST7	CST7	0.0609202	0.0237679		0.0103734	0.358221	0.192413	20
GNAS_O95467_OID31008_v1_Neurology_II.gz.O95467.GNAS	GNAS	-0.415589	0.168045		0.0133951	0.377024	0.11488	20
NOTCH2_Q04721_OID30407_v1_Cardiometabolic_II.gz.Q04721.NOTCH2	NOTCH2	-0.247011	0.0998236		0.0133434	0.377024	0.0849514	20
CDNF_Q49AH0_OID21318_v1_Oncology.gz.Q49AH0.CDNF	CDNF	0.0612776	0.0246032		0.0127515	0.377024	0.589975	8
ATRAID_Q6UW56_OID31451_v1_Oncology_II.gz.Q6UW56.ATRAID	ATRAID	-0.123845	0.0496899		0.0126902	0.377024	0.361218	20
FAM3B_P58499_OID21372_v1_Oncology.gz.P58499.FAM3B	FAM3B	0.0653419	0.0262098		0.0126658	0.377024	0.0849326	20
SIRT2_Q8IXJ6_OID21375_v1_Oncology.gz.Q8IXJ6.SIRT2	SIRT2	-0.226886	0.0908092		0.0124722	0.377024	0.505687	7
HRC_P23327_OID30211_v1_Cardiometabolic_II.gz.P23327.HRC	HRC	0.308723	0.123467		0.0124031	0.377024	0.622045	20
LHB_P01229_OID21248_v1_Oncology.gz.P01229.LHB	LHB	0.375428	0.152656		0.0139205	0.382483	0.191479	20
CD164L2_Q6UWJ8_OID30922_v1_Neurology_II.gz.Q6UWJ8.CD164L2	CD164L2	-0.0615195	0.0251262		0.0143482	0.385066	0.531899	20
SEMA4D_Q92854_OID21020_v1_Neurology.gz.Q92854.SEMA4D	SEMA4D	0.333982	0.139412		0.0165912	0.407368	0.197326	20
CXCL5_P42830_OID20207_v1_Cardiometabolic.gz.P42830.CXCL5	CXCL5	-0.0782463	0.0325998		0.0163859	0.407368	0.413149	20
TNN_Q9UQP3_OID30412_v1_Cardiometabolic_II.gz.Q9UQP3.TNN	TNN	-0.0341772	0.0142198		0.0162395	0.407368	0.248748	20
CTSC_P53634_OID20679_v1_Inflammation.gz.P53634.CTSC	CTSC	0.0573769	0.0237954		0.0158977	0.407368	0.00331325	20
ERBB4_Q15303_OID21510_v1_Oncology.gz.Q15303.ERBB4	ERBB4	-0.138137	0.0602654		0.0218976	0.407577	0.159607	20
GART_P22102_OID31004_v1_Neurology_II.gz.P22102.GART	GART	-0.280815	0.122405		0.0217817	0.407577	0.512348	20
PDGFC_Q9NRA1_OID21183_v1_Oncology.gz.Q9NRA1.PDGFC	PDGFC	-0.375111	0.163325		0.0216348	0.407577	0.0851649	20
HLA-DRA_P01903_OID20520_v1_Inflammation.gz.P01903.HLA-DRA	HLA-DRA	0.051539	0.0223965		0.0213796	0.407577	0.415513	20
CSF3_P09919_OID20491_v1_Inflammation.gz.P09919.CSF3	CSF3	-0.386671	0.167979		0.0213405	0.407577	0.00818825	20
PTPRF_P10586_OID20310_v1_Cardiometabolic.gz.P10586.PTPRF	PTPRF	0.406884	0.17673		0.0213189	0.407577	0.503715	20
ADAMTS15_Q8TE58_OID21275_v1_Oncology.gz.Q8TE58.ADAMTS15	ADAMTS15	0.342917	0.14839		0.0208375	0.407577	0.84829	14
HBEGF_Q99075_OID21465_v1_Oncology.gz.Q99075.HBEGF	HBEGF	0.60654	0.262048		0.0206342	0.407577	0.388832	20
ANXA2_P07355_OID30263_v1_Cardiometabolic_II.gz.P07355.ANXA2	ANXA2	0.0651822	0.0281098		0.0204037	0.407577	0.246371	20
PRELP_P51888_OID20766_v1_Inflammation.gz.P51888.PRELP	PRELP	-0.14285	0.0613915		0.0199723	0.407577	0.128442	9
C9_P02748_OID30698_v1_Inflammation_II.gz.P02748.C9	C9	0.323832	0.138761		0.0196095	0.407577	0.51043	20
IL7R_P16871_OID21136_v1_Neurology.gz.P16871.IL7R	IL7R	-0.0336957	0.0143781		0.0191019	0.407577	0.919405	20
ITGB7_P26010_OID21393_v1_Oncology.gz.P26010.ITGB7	ITGB7	0.231767	0.0986635		0.0188205	0.407577	0.257425	20
WNT9A_O14904_OID20460_v1_Inflammation.gz.O14904.WNT9A	WNT9A	0.226504	0.0959971		0.0183004	0.407577	0.274909	20
NPTX2_P47972_OID30390_v1_Cardiometabolic_II.gz.P47972.NPTX2	NPTX2	0.0891862	0.0377634		0.0181909	0.407577	0.00550238	20
CDCP1_Q9H5V8_OID20940_v1_Neurology.gz.Q9H5V8.CDCP1	CDCP1	0.115497	0.050529		0.0222686	0.407905	0.471989	20
ASGR1_P07306_OID20990_v1_Neurology.gz.P07306.ASGR1	ASGR1	0.163867	0.0721208		0.0230791	0.416145	0.471421	20
LRIG3_Q6UXM1_OID30450_v1_Inflammation_II.gz.Q6UXM1.LRIG3	LRIG3	0.411347	0.184944		0.0261365	0.464024	0.976985	20
DAG1_Q14118_OID20774_v1_Inflammation.gz.Q14118.DAG1	DAG1	-0.465482	0.214288		0.0298385	0.46532	0.0182321	20
FOLR3_P41439_OID21485_v1_Oncology.gz.P41439.FOLR3	FOLR3	-0.0285703	0.0131379		0.0296562	0.46532	0.447611	20
LDLR_P01130_OID20240_v1_Cardiometabolic.gz.P01130.LDLR	LDLR	-1.16748	0.535549		0.0292601	0.46532	0.0465498	6
SIGLEC8_Q9NYZ4_OID30261_v1_Cardiometabolic_II.gz.Q9NYZ4.SIGLEC8	SIGLEC8	-0.0550098	0.025226		0.029207	0.46532	0.619999	20
TNF_P01375_OID20074_v1_Cardiometabolic.gz.P01375.TNF	TNF	0.314013	0.143576		0.0287358	0.46532	0.108532	20
TNF_P01375_OID20473_v1_Inflammation.gz.P01375.TNF	TNF	0.287749	0.131133		0.0282116	0.46532	0.372717	20
TNF_P01375_OID20848_v1_Neurology.gz.P01375.TNF	TNF	0.28033	0.127668		0.0281082	0.46532	0.0510223	20
IGFBP1_P08833_OID20246_v1_Cardiometabolic.gz.P08833.IGFBP1	IGFBP1	-0.636835	0.289842		0.0280076	0.46532	0.384342	20
TNFSF12_O43508_OID20624_v1_Inflammation.gz.O43508.TNFSF12	TNFSF12	0.0827988	0.0374281		0.0269524	0.46532	0.581875	20
RET_P07949_OID21346_v1_Oncology.gz.P07949.RET	RET	0.0784506	0.0364679		0.0314586	0.477673	0.466458	20
TNFSF14_O43557_OID20953_v1_Neurology.gz.O43557.TNFSF14	TNFSF14	-0.101773	0.047298		0.0314182	0.477673	0.208646	20
GLB1_P16278_OID20949_v1_Neurology.gz.P16278.GLB1	GLB1	-0.114562	0.0540297		0.0339762	0.478152	0.0159749	20
SERPINF2_P08697_OID30779_v1_Inflammation_II.gz.P08697.SERPINF2	SERPINF2	0.158813	0.0748479		0.0338532	0.478152	0.579117	20
GHRL_Q9UBU3_OID20175_v1_Cardiometabolic.gz.Q9UBU3.GHRL	GHRL	-0.121639	0.0572974		0.0337584	0.478152	0.389873	20
F2_P00734_OID30723_v1_Inflammation_II.gz.P00734.F2	F2	-0.265436	0.124715		0.0333087	0.478152	0.330813	20
RRM2_P31350_OID21187_v1_Oncology.gz.P31350.RRM2	RRM2	-0.565156	0.264637		0.0327125	0.478152	0.759758	7
TNFRSF13B_O14836_OID20702_v1_Inflammation.gz.O14836.TNFRSF13B	TNFRSF13B	0.249728	0.116915		0.0326815	0.478152	0.280136	20
CCL25_O15444_OID20674_v1_Inflammation.gz.O15444.CCL25	CCL25	0.0367959	0.0174714		0.0351982	0.489383	0.640788	20
SELP_P16109_OID20379_v1_Cardiometabolic.gz.P16109.SELP	SELP	0.0960899	0.0457325		0.0356295	0.489481	0.0392609	19
KHK_P50053_OID30241_v1_Cardiometabolic_II.gz.P50053.KHK	KHK	0.0624874	0.0298266		0.036169	0.491048	0.696546	20
OBP2B_Q9NPH6_OID20980_v1_Neurology.gz.Q9NPH6.OBP2B	OBP2B	0.038553	0.0185278		0.0374511	0.502541	0.799208	20
GFER_P55789_OID21259_v1_Oncology.gz.P55789.GFER	GFER	-0.333263	0.161199		0.0386968	0.513289	0.720735	20
KIR3DL1_P43629_OID21185_v1_Oncology.gz.P43629.KIR3DL1	KIR3DL1	0.0302805	0.0147147		0.0396047	0.513526	0.000540711	20
FGA_P02671_OID30788_v1_Inflammation_II.gz.P02671.FGA	FGA	0.19769	0.0958984		0.0392601	0.513526	0.47769	20
SERPINB5_P36952_OID20064_v1_Cardiometabolic.gz.P36952.SERPINB5	SERPINB5	-0.49371	0.241183		0.0406545	0.521282	0.928804	17
CD109_Q6YHK3_OID21108_v1_Neurology.gz.Q6YHK3.CD109	CD109	-0.0305892	0.01522		0.0444519	0.52884	0.0591967	20
CGREF1_Q99674_OID20152_v1_Cardiometabolic.gz.Q99674.CGREF1	CGREF1	-0.0453246	0.0225292		0.0442393	0.52884	0.53012	20
THSD1_Q9NS62_OID30476_v1_Inflammation_II.gz.Q9NS62.THSD1	THSD1	0.320137	0.15866		0.0436167	0.52884	0.133637	6
CAT_P04040_OID30712_v1_Inflammation_II.gz.P04040.CAT	CAT	0.164616	0.0814341		0.0432323	0.52884	0.137561	20
DLK1_P80370_OID20295_v1_Cardiometabolic.gz.P80370.DLK1	DLK1	-0.0495589	0.0244907		0.0430134	0.52884	0.162805	20
ADIPOQ_Q15848_OID30748_v1_Inflammation_II.gz.Q15848.ADIPOQ	ADIPOQ	-0.127018	0.0625829		0.0423984	0.52884	0.160648	15
APOL1_O14791_OID30708_v1_Inflammation_II.gz.O14791.APOL1	APOL1	-0.1059	0.0521592		0.0423242	0.52884	0.976728	20
MST1_P26927_OID30713_v1_Inflammation_II.gz.P26927.MST1	MST1	0.0230042	0.011668		0.0486585	0.550509	0.0577774	20
MME_P08473_OID21307_v1_Oncology.gz.P08473.MME	MME	-0.464007	0.235328		0.0486384	0.550509	0.498121	10
SLURP1_P55000_OID30404_v1_Cardiometabolic_II.gz.P55000.SLURP1	SLURP1	-0.0587692	0.0297608		0.0483005	0.550509	0.34756	20
MUC13_Q9H3R2_OID20866_v1_Neurology.gz.Q9H3R2.MUC13	MUC13	-0.123686	0.0625059		0.0478398	0.550509	0.678515	20
TCN2_P20062_OID20341_v1_Cardiometabolic.gz.P20062.TCN2	TCN2	-0.0484437	0.0244106		0.0471963	0.550509	0.155853	20
ADAMTSL4_Q6UY14_OID30275_v1_Cardiometabolic_II.gz.Q6UY14.ADAMTSL4	ADAMTSL4	0.131322	0.0670028		0.0500027	0.554837	0.218749	20
SERPINA1_P01009_OID30750_v1_Inflammation_II.gz.P01009.SERPINA1	SERPINA1	0.331603	0.168999		0.0497432	0.554837	0.0363849	20
GRK5_P34947_OID20066_v1_Cardiometabolic.gz.P34947.GRK5	GRK5	0.0998213	0.0513974		0.0521192	0.572815	0.688122	20
MINK1_Q8N4C8_OID31156_v1_Neurology_II.gz.Q8N4C8.MINK1	MINK1	0.431253	0.222554		0.0526538	0.573231	0.0774792	20
BTD_P43251_OID30754_v1_Inflammation_II.gz.P43251.BTD	BTD	0.0324515	0.0168533		0.0541638	0.584159	0.556086	20
AMPD3_Q01432_OID31139_v1_Neurology_II.gz.Q01432.AMPD3	AMPD3	-0.114926	0.0599601		0.0552748	0.590622	0.329627	9
CHAD_O15335_OID30660_v1_Inflammation_II.gz.O15335.CHAD	CHAD	0.149686	0.0785926		0.056835	0.601721	0.0944397	5
CPA2_P48052_OID21060_v1_Neurology.gz.P48052.CPA2	CPA2	-0.0629377	0.0331195		0.0573906	0.60208	0.924246	20
PTPRS_Q13332_OID20306_v1_Cardiometabolic.gz.Q13332.PTPRS	PTPRS	0.0604791	0.0325572		0.0632224	0.613098	0.247158	20
THBD_P07204_OID20231_v1_Cardiometabolic.gz.P07204.THBD	THBD	0.124332	0.0668133		0.0627597	0.613098	0.619807	20
PDGFRA_P16234_OID20133_v1_Cardiometabolic.gz.P16234.PDGFRA	PDGFRA	0.0811591	0.0435971		0.0626638	0.613098	0.0450206	20
CD86_P42081_OID31500_v1_Oncology_II.gz.P42081.CD86	CD86	0.18294	0.0982543		0.0626171	0.613098	0.700106	20
CPQ_Q9Y646_OID30406_v1_Cardiometabolic_II.gz.Q9Y646.CPQ	CPQ	0.106465	0.0568869		0.0612724	0.613098	0.224112	20
ACP1_P24666_OID30524_v1_Inflammation_II.gz.P24666.ACP1	ACP1	0.0620038	0.0330427		0.0605903	0.613098	0.0486909	20
CCL17_Q92583_OID20745_v1_Inflammation.gz.Q92583.CCL17	CCL17	-0.13578	0.0722532		0.0602141	0.613098	0.728136	20
NOS3_P29474_OID20834_v1_Neurology.gz.P29474.NOS3	NOS3	0.535722	0.28446		0.0596606	0.613098	0.469144	15
FGFBP2_Q9BYJ0_OID30395_v1_Cardiometabolic_II.gz.Q9BYJ0.FGFBP2	FGFBP2	0.042467	0.0225115		0.0592331	0.613098	0.773193	20
GAL_P22466_OID20727_v1_Inflammation.gz.P22466.GAL	GAL	-0.363385	0.19625		0.0640763	0.6162	0.10365	20
LY96_Q9Y6Y9_OID20945_v1_Neurology.gz.Q9Y6Y9.LY96	LY96	-0.35579	0.19495		0.0679971	0.617863	0.0301293	20
CTSS_P25774_OID21056_v1_Neurology.gz.P25774.CTSS	CTSS	-0.0540521	0.0296019		0.0678554	0.617863	0.179119	20
PDE5A_O76074_OID30584_v1_Inflammation_II.gz.O76074.PDE5A	PDE5A	0.146339	0.0799158		0.0670754	0.617863	0.0258979	20
GDF15_Q99988_OID20251_v1_Cardiometabolic.gz.Q99988.GDF15	GDF15	0.106936	0.0583709		0.0669504	0.617863	0.719528	20
SERPINE2_P07093_OID30359_v1_Cardiometabolic_II.gz.P07093.SERPINE2	SERPINE2	-0.0437712	0.023851		0.0664766	0.617863	0.357938	20
IL1RL1_Q01638_OID20250_v1_Cardiometabolic.gz.Q01638.IL1RL1	IL1RL1	0.0342072	0.0185784		0.0655865	0.617863	0.198746	20
ADA_P00813_OID20645_v1_Inflammation.gz.P00813.ADA	ADA	0.0419137	0.0227546		0.0654766	0.617863	0.154221	20
CSF1_P09603_OID20719_v1_Inflammation.gz.P09603.CSF1	CSF1	0.117652	0.0649056		0.0698832	0.625157	0.17085	20
MUC2_Q02817_OID30377_v1_Cardiometabolic_II.gz.Q02817.MUC2	MUC2	0.0971319	0.0534905		0.0693901	0.625157	0.721084	20
BOC_Q9BWV1_OID20116_v1_Cardiometabolic.gz.Q9BWV1.BOC	BOC	0.117735	0.0651821		0.0708797	0.629193	0.246771	20
MMP8_P22894_OID21019_v1_Neurology.gz.P22894.MMP8	MMP8	-0.0635485	0.035607		0.0743068	0.654581	0.0226323	20
HNMT_P50135_OID20975_v1_Neurology.gz.P50135.HNMT	HNMT	0.0262705	0.0148299		0.0764845	0.65868	0.688183	20
CD48_P09326_OID20692_v1_Inflammation.gz.P09326.CD48	CD48	0.0413101	0.0233119		0.0763844	0.65868	0.00313347	20
LRG1_P02750_OID30751_v1_Inflammation_II.gz.P02750.LRG1	LRG1	-0.0389749	0.0219778		0.076167	0.65868	0.777744	20
IL18R1_Q13478_OID20652_v1_Inflammation.gz.Q13478.IL18R1	IL18R1	0.0298184	0.0170705		0.0806767	0.665007	0.0566147	20
BTN1A1_Q13410_OID31363_v1_Oncology_II.gz.Q13410.BTN1A1	BTN1A1	-0.0905481	0.0518325		0.0806479	0.665007	0.311658	20
PPIE_Q9UNP9_OID31279_v1_Oncology_II.gz.Q9UNP9.PPIE	PPIE	-0.515027	0.294814		0.0806452	0.665007	0.930735	15
CD83_Q01151_OID20565_v1_Inflammation.gz.Q01151.CD83	CD83	-0.12935	0.0739242		0.0801593	0.665007	0.938926	20
CD160_O95971_OID20647_v1_Inflammation.gz.O95971.CD160	CD160	-0.0546474	0.0310685		0.0785889	0.665007	0.601969	7
BMP6_P22004_OID20111_v1_Cardiometabolic.gz.P22004.BMP6	BMP6	-0.158786	0.0901827		0.0782876	0.665007	0.882388	20
CTRB1_P17538_OID21150_v1_Neurology.gz.P17538.CTRB1	CTRB1	0.0458354	0.0263624		0.0820941	0.671891	0.436669	20
OLFM4_Q6UX06_OID30665_v1_Inflammation_II.gz.Q6UX06.OLFM4	OLFM4	-0.0259344	0.0151279		0.0864667	0.683442	0.178414	16
CHGB_P05060_OID21038_v1_Neurology.gz.P05060.CHGB	CHGB	0.0342195	0.0199441		0.0862041	0.683442	0.10402	20
ABL1_P00519_OID21280_v1_Oncology.gz.P00519.ABL1	ABL1	0.32758	0.190705		0.0858447	0.683442	0.981189	7
CNTN2_Q02246_OID21426_v1_Oncology.gz.Q02246.CNTN2	CNTN2	-0.0278042	0.0161512		0.0851617	0.683442	0.718855	20
IGFBP3_P17936_OID20398_v1_Cardiometabolic.gz.P17936.IGFBP3	IGFBP3	-0.0470429	0.0273069		0.0849339	0.683442	0.565636	20
MGMT_P16455_OID20588_v1_Inflammation.gz.P16455.MGMT	MGMT	-0.0502816	0.0295364		0.0886881	0.686887	0.911108	20
LATS1_O95835_OID30523_v1_Inflammation_II.gz.O95835.LATS1	LATS1	-0.335153	0.196733		0.0884569	0.686887	0.0535518	20
LECT2_O14960_OID30320_v1_Cardiometabolic_II.gz.O14960.LECT2	LECT2	0.0272024	0.0159252		0.0876123	0.686887	0.933403	20
IL10RB_Q08334_OID20696_v1_Inflammation.gz.Q08334.IL10RB	IL10RB	0.0381998	0.0226194		0.0912562	0.702064	0.47113	20
PLA2G10_O15496_OID21002_v1_Neurology.gz.O15496.PLA2G10	PLA2G10	0.201495	0.11961		0.0920642	0.70359	0.263847	9
VAMP8_Q9BV40_OID30555_v1_Inflammation_II.gz.Q9BV40.VAMP8	VAMP8	0.128918	0.0766968		0.0927876	0.704453	0.2002	20
LY75_O60449_OID20580_v1_Inflammation.gz.O60449.LY75	LY75	0.0216605	0.0132568		0.102278	0.706759	0.602151	20
PRAP1_Q96NZ9_OID30391_v1_Cardiometabolic_II.gz.Q96NZ9.PRAP1	PRAP1	0.085346	0.052148		0.101712	0.706759	0.038344	20
STK4_Q13043_OID20140_v1_Cardiometabolic.gz.Q13043.STK4	STK4	0.385156	0.235069		0.10132	0.706759	0.877673	13
MPO_P05164_OID21100_v1_Neurology.gz.P05164.MPO	MPO	0.0690621	0.0420419		0.100446	0.706759	0.395217	20
CES1_P23141_OID20244_v1_Cardiometabolic.gz.P23141.CES1	CES1	-0.0432332	0.0263135		0.100382	0.706759	0.458003	20
VIT_Q6UXI7_OID30334_v1_Cardiometabolic_II.gz.Q6UXI7.VIT	VIT	-0.0462379	0.0281291		0.100223	0.706759	0.335867	20
AGT_P01019_OID30709_v1_Inflammation_II.gz.P01019.AGT	AGT	0.0357697	0.0217344		0.0998115	0.706759	0.981113	20
CRISP3_P54108_OID30715_v1_Inflammation_II.gz.P54108.CRISP3	CRISP3	-0.0348742	0.0211847		0.0997228	0.706759	0.45657	20
NPY_P01303_OID21388_v1_Oncology.gz.P01303.NPY	NPY	-0.128478	0.077912		0.0991453	0.706759	0.10626	20
FGFR4_P22455_OID30646_v1_Inflammation_II.gz.P22455.FGFR4	FGFR4	-0.0208357	0.0126319		0.0990539	0.706759	0.593458	20
GPHA2_Q96T91_OID31437_v1_Oncology_II.gz.Q96T91.GPHA2	GPHA2	0.155819	0.0942538		0.0982939	0.706759	0.808507	20
DPP6_P42658_OID21354_v1_Oncology.gz.P42658.DPP6	DPP6	-0.0861013	0.0520629		0.098169	0.706759	0.56842	20
CCL22_O00626_OID20765_v1_Inflammation.gz.O00626.CCL22	CCL22	-0.159873	0.0961812		0.096472	0.706759	0.546687	20
IL20RB_Q6UXL0_OID30461_v1_Inflammation_II.gz.Q6UXL0.IL20RB	IL20RB	0.179231	0.107272		0.0947592	0.706759	0.734329	20
SDC4_P31431_OID20216_v1_Cardiometabolic.gz.P31431.SDC4	SDC4	0.0905781	0.0540966		0.0940566	0.706759	0.217226	17
NID1_P14543_OID20362_v1_Cardiometabolic.gz.P14543.NID1	NID1	0.111428	0.0686928		0.104777	0.71546	0.838789	4
PGF_P49763_OID20673_v1_Inflammation.gz.P49763.PGF	PGF	0.128107	0.0789092		0.104488	0.71546	0.111057	20
GP1BB_P13224_OID30174_v1_Cardiometabolic_II.gz.P13224.GP1BB	GP1BB	-0.403352	0.254631		0.11318	0.725607	0.413617	20
SLAMF7_Q9NQ25_OID20602_v1_Inflammation.gz.Q9NQ25.SLAMF7	SLAMF7	-0.0328417	0.0207129		0.112836	0.725607	0.700854	20
GUCA2A_Q02747_OID21101_v1_Neurology.gz.Q02747.GUCA2A	GUCA2A	0.142006	0.0894443		0.112365	0.725607	0.42041	20
CTF1_Q16619_OID20061_v1_Cardiometabolic.gz.Q16619.CTF1	CTF1	0.382845	0.240727		0.111751	0.725607	0.885028	20
GSTM4_Q03013_OID30164_v1_Cardiometabolic_II.gz.Q03013.GSTM4	GSTM4	-0.105084	0.0659619		0.111138	0.725607	0.860999	20
CHGA_P10645_OID30403_v1_Cardiometabolic_II.gz.P10645.CHGA	CHGA	0.112044	0.070264		0.110799	0.725607	0.248253	20
DPT_Q07507_OID20278_v1_Cardiometabolic.gz.Q07507.DPT	DPT	0.0583357	0.0364742		0.109739	0.725607	0.686211	20
EREG_O14944_OID20905_v1_Neurology.gz.O14944.EREG	EREG	0.674747	0.421758		0.109633	0.725607	0.016598	8
MMP10_P09238_OID20687_v1_Inflammation.gz.P09238.MMP10	MMP10	0.0684979	0.0427633		0.109201	0.725607	0.825315	20
CST3_P01034_OID20400_v1_Cardiometabolic.gz.P01034.CST3	CST3	-0.070916	0.0442277		0.10884	0.725607	0.640449	20
BAMBI_Q13145_OID21267_v1_Oncology.gz.Q13145.BAMBI	BAMBI	-0.483091	0.300927		0.108419	0.725607	0.179304	20
KLK1_P06870_OID21499_v1_Oncology.gz.P06870.KLK1	KLK1	-0.104183	0.0658846		0.113809	0.725613	0.262741	20
PLTP_P55058_OID20238_v1_Cardiometabolic.gz.P55058.PLTP	PLTP	0.0495174	0.0315949		0.117054	0.738146	0.974642	20
CCL16_O15467_OID20334_v1_Cardiometabolic.gz.O15467.CCL16	CCL16	-0.0285204	0.0181965		0.117032	0.738146	0.3341	20
FLT4_P35916_OID21491_v1_Oncology.gz.P35916.FLT4	FLT4	-0.0640082	0.0412823		0.121021	0.738934	0.485092	20
AGER_Q15109_OID20756_v1_Inflammation.gz.Q15109.AGER	AGER	0.143582	0.0925454		0.120787	0.738934	0.178164	20
ERBB3_P21860_OID20705_v1_Inflammation.gz.P21860.ERBB3	ERBB3	-0.114532	0.073618		0.119764	0.738934	0.503946	8
CCL21_O00585_OID20686_v1_Inflammation.gz.O00585.CCL21	CCL21	0.202804	0.130279		0.119544	0.738934	0.568842	20
A1BG_P04217_OID30771_v1_Inflammation_II.gz.P04217.A1BG	A1BG	0.21801	0.139943		0.119268	0.738934	0.0648253	20
SPINT2_O43291_OID20720_v1_Inflammation.gz.O43291.SPINT2	SPINT2	0.113133	0.0725914		0.119118	0.738934	0.600593	20
INSL5_Q9Y5Q6_OID31448_v1_Oncology_II.gz.Q9Y5Q6.INSL5	INSL5	0.106526	0.0690935		0.12313	0.743937	0.383208	20
KIR2DL3_P43628_OID21196_v1_Oncology.gz.P43628.KIR2DL3	KIR2DL3	0.0485034	0.031423		0.122694	0.743937	0.766824	7
LY9_Q9HBG7_OID20670_v1_Inflammation.gz.Q9HBG7.LY9	LY9	-0.0342622	0.0222688		0.123908	0.744739	0.924692	20
SERPINA11_Q86U17_OID20281_v1_Cardiometabolic.gz.Q86U17.SERPINA11	SERPINA11	-0.0292038	0.0193587		0.13141	0.74703	0.0134275	20
RETN_Q9HD89_OID20327_v1_Cardiometabolic.gz.Q9HD89.RETN	RETN	-0.0895984	0.059374		0.131286	0.74703	0.325457	7
TNFAIP2_Q03169_OID31446_v1_Oncology_II.gz.Q03169.TNFAIP2	TNFAIP2	-0.462673	0.306388		0.131021	0.74703	0.790611	8
IL1RAP_Q9NPH3_OID21126_v1_Neurology.gz.Q9NPH3.IL1RAP	IL1RAP	-0.0186553	0.0123133		0.12976	0.74703	0.609954	20
CASP9_P55211_OID30530_v1_Inflammation_II.gz.P55211.CASP9	CASP9	0.233421	0.154003		0.129598	0.74703	0.0295091	20
FLT3_P36888_OID21272_v1_Oncology.gz.P36888.FLT3	FLT3	0.224222	0.147919		0.129557	0.74703	0.176235	20
SPINK2_P20155_OID30627_v1_Inflammation_II.gz.P20155.SPINK2	SPINK2	-0.052495	0.0345751		0.128942	0.74703	0.0423668	14
ICAM4_Q14773_OID20578_v1_Inflammation.gz.Q14773.ICAM4	ICAM4	0.163708	0.10781		0.128893	0.74703	0.169456	20
THPO_P40225_OID20098_v1_Cardiometabolic.gz.P40225.THPO	THPO	-0.310057	0.203844		0.128248	0.74703	0.3808	17
CES2_O00748_OID21366_v1_Oncology.gz.O00748.CES2	CES2	0.148043	0.0972916		0.128099	0.74703	0.87393	20
ICAM1_P05362_OID20411_v1_Cardiometabolic.gz.P05362.ICAM1	ICAM1	-0.0451992	0.0296637		0.127579	0.74703	0.452688	20
PRR4_Q16378_OID30607_v1_Inflammation_II.gz.Q16378.PRR4	PRR4	0.0236849	0.0157962		0.133768	0.756707	0.26048	20
SIGLEC7_Q9Y286_OID20190_v1_Cardiometabolic.gz.Q9Y286.SIGLEC7	SIGLEC7	-0.0565301	0.0384716		0.141725	0.757178	0.731491	14
CPA1_P15085_OID20280_v1_Cardiometabolic.gz.P15085.CPA1	CPA1	-0.112988	0.0768334		0.141409	0.757178	0.945763	20
DPEP2_Q9H4A9_OID21305_v1_Oncology.gz.Q9H4A9.DPEP2	DPEP2	0.125456	0.0852809		0.141267	0.757178	0.216365	14
SIRPB1_O00241_OID20739_v1_Inflammation.gz.O00241.SIRPB1	SIRPB1	0.0233215	0.0158446		0.141051	0.757178	0.783599	20
TEK_Q02763_OID21496_v1_Oncology.gz.Q02763.TEK	TEK	0.0485875	0.0329562		0.140399	0.757178	0.970927	20
SELL_P14151_OID30752_v1_Inflammation_II.gz.P14151.SELL	SELL	0.0500572	0.0339471		0.14033	0.757178	0.643046	20
APOH_P02749_OID21072_v1_Neurology.gz.P02749.APOH	APOH	-0.0615268	0.0415449		0.138614	0.757178	0.195739	13
PDGFA_P04085_OID20313_v1_Cardiometabolic.gz.P04085.PDGFA	PDGFA	0.401996	0.270999		0.137972	0.757178	0.580743	3
DKK4_Q9UBT3_OID20934_v1_Neurology.gz.Q9UBT3.DKK4	DKK4	0.149287	0.100289		0.136602	0.757178	0.19233	20
ACAN_P16112_OID20159_v1_Cardiometabolic.gz.P16112.ACAN	ACAN	-0.206643	0.13857		0.135895	0.757178	0.048597	20
CIT_O14578_OID30970_v1_Neurology_II.gz.O14578.CIT	CIT	0.34457	0.230776		0.135413	0.757178	0.537348	12
SPINK4_O60575_OID20509_v1_Inflammation.gz.O60575.SPINK4	SPINK4	-0.0229642	0.0153684		0.135111	0.757178	0.203848	20
MAMDC2_Q7Z304_OID30309_v1_Cardiometabolic_II.gz.Q7Z304.MAMDC2	MAMDC2	-0.0905906	0.0619213		0.143468	0.75946	0.131756	20
KLKB1_P03952_OID30760_v1_Inflammation_II.gz.P03952.KLKB1	KLKB1	0.0470062	0.0321153		0.143285	0.75946	0.0890293	20
HYAL1_Q12794_OID20357_v1_Cardiometabolic.gz.Q12794.HYAL1	HYAL1	0.0658146	0.0452181		0.145533	0.766873	0.629329	20
LYZL2_Q7Z4W2_OID31180_v1_Oncology_II.gz.Q7Z4W2.LYZL2	LYZL2	0.0805344	0.0555309		0.146985	0.771003	0.0793062	17
DPP4_P27487_OID20406_v1_Cardiometabolic.gz.P27487.DPP4	DPP4	-0.0765113	0.0530112		0.148935	0.774192	0.0181898	20
RELT_Q969Z4_OID21142_v1_Neurology.gz.Q969Z4.RELT	RELT	-0.0481938	0.0333485		0.148414	0.774192	0.063945	20
CSPG4_Q6UVK1_OID30397_v1_Cardiometabolic_II.gz.Q6UVK1.CSPG4	CSPG4	-0.157255	0.109859		0.152308	0.788175	0.0417895	20
APP_P05067_OID21070_v1_Neurology.gz.P05067.APP	APP	0.254099	0.178173		0.15383	0.7925	0.0425239	20
CASP7_P55210_OID31135_v1_Neurology_II.gz.P55210.CASP7	CASP7	-0.149391	0.10544		0.156529	0.795747	0.603471	20
CXCL16_Q9H2A7_OID20282_v1_Cardiometabolic.gz.Q9H2A7.CXCL16	CXCL16	-0.0904543	0.063808		0.156307	0.795747	0.0259877	20
ST6GAL1_P15907_OID20302_v1_Cardiometabolic.gz.P15907.ST6GAL1	ST6GAL1	-0.104184	0.0733097		0.155274	0.795747	0.794504	20
APOC1_P02654_OID30749_v1_Inflammation_II.gz.P02654.APOC1	APOC1	0.0505083	0.0360049		0.160671	0.799198	0.388277	20
ADAMTS16_Q8TE57_OID20089_v1_Cardiometabolic.gz.Q8TE57.ADAMTS16	ADAMTS16	-0.146409	0.104357		0.160627	0.799198	0.0825399	18
SCG2_P13521_OID21400_v1_Oncology.gz.P13521.SCG2	SCG2	0.372133	0.265233		0.160604	0.799198	0.0502033	8
EGFL7_Q9UHF1_OID21252_v1_Oncology.gz.Q9UHF1.EGFL7	EGFL7	0.0786802	0.0559945		0.159979	0.799198	0.541245	20
NOS2_P35228_OID30087_v1_Cardiometabolic_II.gz.P35228.NOS2	NOS2	-0.245255	0.1742		0.159164	0.799198	0.24099	20
SELE_P16581_OID20290_v1_Cardiometabolic.gz.P16581.SELE	SELE	0.189276	0.135655		0.162933	0.80697	0.240482	20
SPOCK1_Q08629_OID20924_v1_Neurology.gz.Q08629.SPOCK1	SPOCK1	-0.131413	0.0963687		0.172678	0.810043	0.747508	20
CTSV_O60911_OID21405_v1_Oncology.gz.O60911.CTSV	CTSV	0.0751831	0.0551329		0.172672	0.810043	0.287272	20
MYOC_Q99972_OID21121_v1_Neurology.gz.Q99972.MYOC	MYOC	-0.0645052	0.0472565		0.172252	0.810043	0.0158872	20
DRAXIN_Q8NBI3_OID20917_v1_Neurology.gz.Q8NBI3.DRAXIN	DRAXIN	-0.0668871	0.0488723		0.171122	0.810043	0.819371	20
FABP2_P12104_OID20200_v1_Cardiometabolic.gz.P12104.FABP2	FABP2	0.0805009	0.0588058		0.171021	0.810043	0.253627	17
CLEC3B_P05452_OID30756_v1_Inflammation_II.gz.P05452.CLEC3B	CLEC3B	0.0755412	0.0551322		0.17063	0.810043	0.165069	20
FKBP7_Q9Y680_OID20846_v1_Neurology.gz.Q9Y680.FKBP7	FKBP7	-0.254872	0.185921		0.170418	0.810043	0.653113	20
ITGB6_P18564_OID20493_v1_Inflammation.gz.P18564.ITGB6	ITGB6	0.0618685	0.0448877		0.168112	0.810043	0.886299	20
C1RL_Q9NZP8_OID30721_v1_Inflammation_II.gz.Q9NZP8.C1RL	C1RL	-0.185431	0.134382		0.167623	0.810043	0.993223	5
ASPN_Q9BXN1_OID30315_v1_Cardiometabolic_II.gz.Q9BXN1.ASPN	ASPN	-0.072046	0.0521619		0.167218	0.810043	0.0366574	20
FCRL6_Q6DN72_OID20529_v1_Inflammation.gz.Q6DN72.FCRL6	FCRL6	0.0263696	0.0190499		0.166286	0.810043	0.727913	20
SCGB3A1_Q96QR1_OID30577_v1_Inflammation_II.gz.Q96QR1.SCGB3A1	SCGB3A1	0.150005	0.108118		0.165316	0.810043	0.26478	20
RNASE4_P34096_OID30705_v1_Inflammation_II.gz.P34096.RNASE4	RNASE4	0.0533489	0.0384405		0.165189	0.810043	0.47052	20
IRAK4_Q9NWZ3_OID20577_v1_Inflammation.gz.Q9NWZ3.IRAK4	IRAK4	-0.414479	0.304892		0.17401	0.812986	0.783371	7
C1QTNF6_Q9BXI9_OID31049_v1_Neurology_II.gz.Q9BXI9.C1QTNF6	C1QTNF6	0.289399	0.214762		0.177808	0.820761	0.559441	15
ACVRL1_P37023_OID20999_v1_Neurology.gz.P37023.ACVRL1	ACVRL1	0.0463493	0.0343818		0.177634	0.820761	0.153894	20
LIF_P15018_OID20824_v1_Neurology.gz.P15018.LIF	LIF	-0.361379	0.26766		0.176971	0.820761	0.114537	20
BCHE_P06276_OID30717_v1_Inflammation_II.gz.P06276.BCHE	BCHE	-0.0363109	0.0270539		0.179542	0.825465	0.137921	20
CXCL11_O14625_OID21042_v1_Neurology.gz.O14625.CXCL11	CXCL11	-0.0555361	0.054065		0.304322	0.828272	0.954565	20
SLC39A5_Q6ZMH5_OID20539_v1_Inflammation.gz.Q6ZMH5.SLC39A5	SLC39A5	-0.174493	0.169854		0.304274	0.828272	0.349764	13
HGFAC_Q04756_OID30718_v1_Inflammation_II.gz.Q04756.HGFAC	HGFAC	0.0299842	0.029124		0.303228	0.828272	0.41728	20
BCAN_Q96GW7_OID20998_v1_Neurology.gz.Q96GW7.BCAN	BCAN	-0.0583522	0.0566436		0.302933	0.828272	0.551122	20
PZP_P20742_OID30730_v1_Inflammation_II.gz.P20742.PZP	PZP	0.315928	0.306607		0.302822	0.828272	0.760168	20
CDH3_P22223_OID21008_v1_Neurology.gz.P22223.CDH3	CDH3	-0.155455	0.150838		0.302721	0.828272	0.733712	20
OSTN_P61366_OID30909_v1_Neurology_II.gz.P61366.OSTN	OSTN	0.154742	0.149888		0.301892	0.828272	0.0208335	20
CD5L_O43866_OID30775_v1_Inflammation_II.gz.O43866.CD5L	CD5L	-0.0622563	0.0602313		0.301314	0.828272	0.999582	20
CELA2A_P08217_OID30411_v1_Cardiometabolic_II.gz.P08217.CELA2A	CELA2A	-0.249176	0.240844		0.300859	0.828272	0.744019	20
APOE_P02649_OID30727_v1_Inflammation_II.gz.P02649.APOE	APOE	0.0161193	0.0154948		0.298198	0.828272	0.309044	20
CTSH_P09668_OID20113_v1_Cardiometabolic.gz.P09668.CTSH	CTSH	0.0146068	0.0140387		0.298123	0.828272	0.572535	20
FCRL3_Q96P31_OID20443_v1_Inflammation.gz.Q96P31.FCRL3	FCRL3	0.0130891	0.0125661		0.29759	0.828272	0.985546	20
F12_P00748_OID30739_v1_Inflammation_II.gz.P00748.F12	F12	0.0120923	0.0115846		0.296567	0.828272	0.155651	20
CRELD2_Q6UXH1_OID20751_v1_Inflammation.gz.Q6UXH1.CRELD2	CRELD2	0.050149	0.0479485		0.29561	0.828272	0.790397	20
IL10_P22301_OID20431_v1_Inflammation.gz.P22301.IL10	IL10	0.123507	0.117956		0.295068	0.828272	0.789679	20
ERP44_Q9BS26_OID21338_v1_Oncology.gz.Q9BS26.ERP44	ERP44	0.272854	0.260315		0.294563	0.828272	0.367493	20
BCL2_P10415_OID31454_v1_Oncology_II.gz.P10415.BCL2	BCL2	0.355554	0.339189		0.294524	0.828272	0.780232	9
PI3_P19957_OID20326_v1_Cardiometabolic.gz.P19957.PI3	PI3	0.045041	0.0429506		0.29433	0.828272	0.691863	20
GSN_P06396_OID30714_v1_Inflammation_II.gz.P06396.GSN	GSN	0.11319	0.107893		0.294136	0.828272	2.12e-05	19
TG_P01266_OID31359_v1_Oncology_II.gz.P01266.TG	TG	-0.172355	0.164067		0.293479	0.828272	0.203632	18
TDP1_Q9NUW8_OID31403_v1_Oncology_II.gz.Q9NUW8.TDP1	TDP1	0.130679	0.123995		0.291926	0.828272	0.941671	20
GDNF_P39905_OID20861_v1_Neurology.gz.P39905.GDNF	GDNF	-0.0608178	0.0576393		0.291359	0.828272	0.141618	20
ANGPTL1_O95841_OID20211_v1_Cardiometabolic.gz.O95841.ANGPTL1	ANGPTL1	-0.0448776	0.0425315		0.291351	0.828272	0.0848153	20
JAM2_P57087_OID21064_v1_Neurology.gz.P57087.JAM2	JAM2	0.180838	0.170909		0.290012	0.828272	0.17076	20
CNTN4_Q8IWV2_OID21117_v1_Neurology.gz.Q8IWV2.CNTN4	CNTN4	0.0456817	0.0431274		0.289497	0.828272	0.968792	20
SULT2A1_Q06520_OID20508_v1_Inflammation.gz.Q06520.SULT2A1	SULT2A1	0.047271	0.0444775		0.287869	0.828272	0.602104	20
CCDC80_Q76M96_OID20226_v1_Cardiometabolic.gz.Q76M96.CCDC80	CCDC80	-0.18825	0.176943		0.287373	0.828272	0.270322	20
PRRT3_Q5FWE3_OID30276_v1_Cardiometabolic_II.gz.Q5FWE3.PRRT3	PRRT3	-0.0810615	0.0761574		0.28715	0.828272	0.734162	20
PTN_P21246_OID20083_v1_Cardiometabolic.gz.P21246.PTN	PTN	0.085844	0.0805739		0.286692	0.828272	0.940936	20
REG3G_Q6UW15_OID31408_v1_Oncology_II.gz.Q6UW15.REG3G	REG3G	-0.0482834	0.0453144		0.286641	0.828272	0.707986	20
OMG_P23515_OID21352_v1_Oncology.gz.P23515.OMG	OMG	-0.167651	0.157264		0.286401	0.828272	0.197151	20
LILRB4_Q8NHJ6_OID20429_v1_Inflammation.gz.Q8NHJ6.LILRB4	LILRB4	-0.0645306	0.0602406		0.284073	0.828272	0.712857	18
ESAM_Q96AP7_OID20270_v1_Cardiometabolic.gz.Q96AP7.ESAM	ESAM	0.0906438	0.0845679		0.283789	0.828272	0.133952	20
VSIG2_Q96IQ7_OID31371_v1_Oncology_II.gz.Q96IQ7.VSIG2	VSIG2	-0.0674865	0.0629152		0.283424	0.828272	0.0208485	20
CD300LF_Q8TDQ1_OID21469_v1_Oncology.gz.Q8TDQ1.CD300LF	CD300LF	-0.0117543	0.0109546		0.28327	0.828272	0.954077	20
GUSB_P08236_OID20296_v1_Cardiometabolic.gz.P08236.GUSB	GUSB	-0.107718	0.100107		0.281913	0.828272	0.1921	20
FUCA1_P04066_OID20261_v1_Cardiometabolic.gz.P04066.FUCA1	FUCA1	-0.034763	0.0321442		0.279487	0.828272	0.0609266	20
LGALS7_LGALS7B_P47929_OID21406_v1_Oncology.gz.P47929.LGALS7	LGALS7	-0.0576751	0.0533264		0.279453	0.828272	0.015238	20
LGALS7_LGALS7B_P47929_OID21406_v1_Oncology.gz.P47929.LGALS7B	LGALS7B	-0.0576751	0.0533264		0.279453	0.828272	0.015238	20
AZU1_P20160_OID20309_v1_Cardiometabolic.gz.P20160.AZU1	AZU1	0.0868119	0.0802588		0.279408	0.828272	0.624134	8
CA1_P00915_OID20409_v1_Cardiometabolic.gz.P00915.CA1	CA1	-0.156648	0.1448		0.279332	0.828272	0.644971	20
IMPA1_P29218_OID20907_v1_Neurology.gz.P29218.IMPA1	IMPA1	0.062885	0.0580882		0.278996	0.828272	0.743001	20
APOA1_P02647_OID30769_v1_Inflammation_II.gz.P02647.APOA1	APOA1	-0.208167	0.192269		0.278948	0.828272	0.608721	20
EPHA1_P21709_OID20677_v1_Inflammation.gz.P21709.EPHA1	EPHA1	-0.0717074	0.0660983		0.277984	0.828272	0.944628	20
TNFSF11_O14788_OID20592_v1_Inflammation.gz.O14788.TNFSF11	TNFSF11	0.120333	0.110899		0.277892	0.828272	0.227622	20
TLR3_O15455_OID20612_v1_Inflammation.gz.O15455.TLR3	TLR3	0.0131752	0.0121284		0.277342	0.828272	0.473947	20
CXCL17_Q6UXB2_OID20622_v1_Inflammation.gz.Q6UXB2.CXCL17	CXCL17	0.212248	0.19527		0.27706	0.828272	0.602729	20
ENTPD6_O75354_OID20100_v1_Cardiometabolic.gz.O75354.ENTPD6	ENTPD6	0.0234709	0.0215723		0.276591	0.828272	0.201341	20
FCN2_Q15485_OID20382_v1_Cardiometabolic.gz.Q15485.FCN2	FCN2	0.0210826	0.0193446		0.275782	0.828272	0.0740157	20
TNF_P01375_OID21237_v1_Oncology.gz.P01375.TNF	TNF	0.164786	0.150936		0.274936	0.828272	0.0607401	20
C1R_P00736_OID30753_v1_Inflammation_II.gz.P00736.C1R	C1R	-0.230294	0.210179		0.273209	0.828272	0.739824	5
GAS6_Q14393_OID20318_v1_Cardiometabolic.gz.Q14393.GAS6	GAS6	-0.0409091	0.0373239		0.273054	0.828272	0.816516	20
SOD2_P04179_OID21114_v1_Neurology.gz.P04179.SOD2	SOD2	-0.0878066	0.0801036		0.273008	0.828272	0.743333	20
DAPK2_Q9UIK4_OID30505_v1_Inflammation_II.gz.Q9UIK4.DAPK2	DAPK2	-0.0353405	0.0322389		0.272989	0.828272	0.427607	20
APOM_O95445_OID20374_v1_Cardiometabolic.gz.O95445.APOM	APOM	0.110728	0.100833		0.272149	0.828272	0.782666	20
CD274_Q9NZQ7_OID20966_v1_Neurology.gz.Q9NZQ7.CD274	CD274	-0.0435825	0.0396678		0.271904	0.828272	0.725745	20
LEPR_P48357_OID20128_v1_Cardiometabolic.gz.P48357.LEPR	LEPR	0.0739751	0.0671503		0.270621	0.828272	0.0195079	20
NELL2_Q99435_OID20706_v1_Inflammation.gz.Q99435.NELL2	NELL2	-0.0795067	0.0721422		0.270426	0.828272	0.677064	20
PYY_P10082_OID30150_v1_Cardiometabolic_II.gz.P10082.PYY	PYY	0.0585002	0.0530601		0.270232	0.828272	0.474005	20
CD300C_Q08708_OID21010_v1_Neurology.gz.Q08708.CD300C	CD300C	0.0280065	0.0252577		0.267503	0.828272	0.578418	20
SORD_Q00796_OID21453_v1_Oncology.gz.Q00796.SORD	SORD	-0.09567	0.0862466		0.267317	0.828272	0.977267	20
VSTM1_Q6UX27_OID20851_v1_Neurology.gz.Q6UX27.VSTM1	VSTM1	0.017348	0.015619		0.266698	0.828272	0.889818	20
FCN1_O00602_OID30690_v1_Inflammation_II.gz.O00602.FCN1	FCN1	-0.0316759	0.0284403		0.265378	0.828272	0.327265	20
CPXM1_Q96SM3_OID21479_v1_Oncology.gz.Q96SM3.CPXM1	CPXM1	-0.0427158	0.038345		0.265285	0.828272	0.222619	20
INHBC_P55103_OID21093_v1_Neurology.gz.P55103.INHBC	INHBC	-0.0240473	0.0215733		0.264989	0.828272	0.362011	20
CGB3_CGB5_CGB8_P0DN86_OID30671_v1_Inflammation_II.gz.P0DN86.CGB5	CGB5	0.222832	0.19966		0.264398	0.828272	0.00540907	20
CGB3_CGB5_CGB8_P0DN86_OID30671_v1_Inflammation_II.gz.P0DN86.CGB8	CGB8	0.222832	0.19966		0.264398	0.828272	0.00540907	20
NID2_Q14112_OID21085_v1_Neurology.gz.Q14112.NID2	NID2	0.0234577	0.021		0.263981	0.828272	0.499238	20
PEPD_P12955_OID30688_v1_Inflammation_II.gz.P12955.PEPD	PEPD	0.0399016	0.0356931		0.263606	0.828272	0.0273048	20
AMBP_P02760_OID21413_v1_Oncology.gz.P02760.AMBP	AMBP	-0.120188	0.10735		0.262889	0.828272	NA	NA
ADH1B_P00325_OID30612_v1_Inflammation_II.gz.P00325.ADH1B	ADH1B	-0.405383	0.359995		0.260131	0.828272	0.567572	12
IGFBP7_Q16270_OID20236_v1_Cardiometabolic.gz.Q16270.IGFBP7	IGFBP7	0.0393656	0.0348703		0.258933	0.828272	0.733962	20
SERPINA6_P08185_OID30743_v1_Inflammation_II.gz.P08185.SERPINA6	SERPINA6	0.0635726	0.0562886		0.258728	0.828272	0.725784	20
CD55_P08174_OID20377_v1_Cardiometabolic.gz.P08174.CD55	CD55	-0.0317972	0.0280878		0.257608	0.828272	0.877707	20
APOA4_P06727_OID30733_v1_Inflammation_II.gz.P06727.APOA4	APOA4	0.097154	0.085765		0.257301	0.828272	0.309671	20
SIGLEC1_Q9BZZ2_OID20690_v1_Inflammation.gz.Q9BZZ2.SIGLEC1	SIGLEC1	0.06968	0.0615053		0.257252	0.828272	0.385599	12
CD244_Q9BZW8_OID20628_v1_Inflammation.gz.Q9BZW8.CD244	CD244	0.0426375	0.0376054		0.256873	0.828272	0.857698	20
HMOX1_P09601_OID20217_v1_Cardiometabolic.gz.P09601.HMOX1	HMOX1	0.21176	0.186376		0.255874	0.828272	0.855192	20
KYNU_Q16719_OID20669_v1_Inflammation.gz.Q16719.KYNU	KYNU	0.0585437	0.0515221		0.255837	0.828272	0.0911606	20
PSCA_O43653_OID31493_v1_Oncology_II.gz.O43653.PSCA	PSCA	-0.0117795	0.0103525		0.255188	0.828272	0.350904	20
SLC4A1_P02730_OID30369_v1_Cardiometabolic_II.gz.P02730.SLC4A1	SLC4A1	0.432894	0.379924		0.254527	0.828272	0.383359	20
BTC_P35070_OID21199_v1_Oncology.gz.P35070.BTC	BTC	-0.0333288	0.0292098		0.253865	0.828272	0.262827	19
CCL4_P13236_OID20695_v1_Inflammation.gz.P13236.CCL4	CCL4	-0.0398963	0.0349394		0.253507	0.828272	0.598314	20
REG3A_Q06141_OID20258_v1_Cardiometabolic.gz.Q06141.REG3A	REG3A	-0.0960655	0.0839629		0.252565	0.828272	0.180114	20
CPB2_Q96IY4_OID30734_v1_Inflammation_II.gz.Q96IY4.CPB2	CPB2	0.026064	0.0227709		0.252366	0.828272	0.317633	20
EPHX2_P34913_OID20119_v1_Cardiometabolic.gz.P34913.EPHX2	EPHX2	-0.158861	0.13876		0.252267	0.828272	0.686739	20
S100A13_Q99584_OID30529_v1_Inflammation_II.gz.Q99584.S100A13	S100A13	-0.0995034	0.0867042		0.251126	0.828272	0.754073	20
CSF1R_P07333_OID30681_v1_Inflammation_II.gz.P07333.CSF1R	CSF1R	0.109848	0.095664		0.250856	0.828272	0.731655	18
REG4_Q9BYZ8_OID20784_v1_Inflammation.gz.Q9BYZ8.REG4	REG4	-0.0742199	0.0643718		0.248915	0.828272	0.924311	13
FCRL1_Q96LA6_OID20172_v1_Cardiometabolic.gz.Q96LA6.FCRL1	FCRL1	0.0392388	0.0340035		0.248514	0.828272	0.880403	20
CCL13_Q99616_OID20655_v1_Inflammation.gz.Q99616.CCL13	CCL13	0.0663395	0.0573322		0.247229	0.828272	0.756309	20
OSM_P13725_OID20574_v1_Inflammation.gz.P13725.OSM	OSM	0.205808	0.177512		0.246292	0.828272	0.501309	20
FGF2_P09038_OID20503_v1_Inflammation.gz.P09038.FGF2	FGF2	-0.0232099	0.019887		0.243174	0.828272	0.997642	20
NXPH3_O95157_OID30565_v1_Inflammation_II.gz.O95157.NXPH3	NXPH3	-0.0949567	0.0812797		0.242698	0.828272	0.537448	17
EIF2AK2_P19525_OID31442_v1_Oncology_II.gz.P19525.EIF2AK2	EIF2AK2	-0.0943285	0.080606		0.241903	0.828272	0.392437	20
C2_P06681_OID20410_v1_Cardiometabolic.gz.P06681.C2	C2	0.0426122	0.0364035		0.241778	0.828272	0.667354	20
FLT3LG_P49771_OID20661_v1_Inflammation.gz.P49771.FLT3LG	FLT3LG	-0.181397	0.154933		0.241675	0.828272	0.600059	5
CD276_Q5ZPR3_OID20680_v1_Inflammation.gz.Q5ZPR3.CD276	CD276	-0.0159848	0.0136136		0.240325	0.828272	0.438766	20
OTOA_Q7RTW8_OID30825_v1_Neurology_II.gz.Q7RTW8.OTOA	OTOA	0.251382	0.213438		0.238886	0.828272	0.841004	20
LTBR_P36941_OID20768_v1_Inflammation.gz.P36941.LTBR	LTBR	0.0501131	0.0423895		0.237124	0.828272	0.399521	20
CD300E_Q496F6_OID21418_v1_Oncology.gz.Q496F6.CD300E	CD300E	0.0429444	0.0362645		0.236334	0.828272	0.153953	20
IL4R_P24394_OID20576_v1_Inflammation.gz.P24394.IL4R	IL4R	-0.0476063	0.0401741		0.236018	0.828272	0.219748	20
CLPS_P04118_OID21156_v1_Neurology.gz.P04118.CLPS	CLPS	-0.0263327	0.0221914		0.235379	0.828272	0.726604	20
SCT_P09683_OID30951_v1_Neurology_II.gz.P09683.SCT	SCT	0.31472	0.264786		0.234604	0.828272	0.0389774	20
TYRP1_P17643_OID30517_v1_Inflammation_II.gz.P17643.TYRP1	TYRP1	0.189686	0.159281		0.233697	0.828272	0.0700336	20
NAGA_P17050_OID30509_v1_Inflammation_II.gz.P17050.NAGA	NAGA	-0.101635	0.0852409		0.233135	0.828272	0.0830659	20
TNFRSF4_P43489_OID20653_v1_Inflammation.gz.P43489.TNFRSF4	TNFRSF4	-0.14748	0.123462		0.232268	0.828272	0.495091	20
CLEC11A_Q9Y240_OID21112_v1_Neurology.gz.Q9Y240.CLEC11A	CLEC11A	0.0535621	0.0447797		0.231648	0.828272	0.12973	10
CREG1_O75629_OID21515_v1_Oncology.gz.O75629.CREG1	CREG1	-0.0955732	0.0798921		0.231588	0.828272	0.386019	20
GPR37_O15354_OID20095_v1_Cardiometabolic.gz.O15354.GPR37	GPR37	-0.0233474	0.0194556		0.230127	0.828272	0.0596126	20
DEFB4A_DEFB4B_O15263_OID21373_v1_Oncology.gz.O15263.DEFB4A	DEFB4A	-0.146382	0.121951		0.230009	0.828272	0.158404	13
FGR_P09769_OID20828_v1_Neurology.gz.P09769.FGR	FGR	0.174073	0.144528		0.228428	0.828272	0.0876696	20
CCL3_P10147_OID20610_v1_Inflammation.gz.P10147.CCL3	CCL3	-0.0471342	0.0388008		0.224453	0.828272	0.16716	20
PROCR_Q9UNN8_OID30149_v1_Cardiometabolic_II.gz.Q9UNN8.PROCR	PROCR	-0.029545	0.0243202		0.22443	0.828272	0.182773	20
IL1R1_P14778_OID21116_v1_Neurology.gz.P14778.IL1R1	IL1R1	0.0890851	0.0733146		0.224325	0.828272	0.0600508	20
SDC1_P18827_OID20169_v1_Cardiometabolic.gz.P18827.SDC1	SDC1	-0.112626	0.0926669		0.224221	0.828272	0.382599	20
AMY1A_AMY1B_AMY1C_P0DUB6_P0DTE7_P0DTE8_OID30707_v1_Inflammation_II.gz.P0DUB6.AMY1A	AMY1A	-0.0478382	0.0392608		0.223045	0.828272	0.15261	20
AMY1A_AMY1B_AMY1C_P0DUB6_P0DTE7_P0DTE8_OID30707_v1_Inflammation_II.gz.P0DTE7.AMY1B	AMY1B	-0.0478382	0.0392608		0.223045	0.828272	0.15261	20
AMY1A_AMY1B_AMY1C_P0DUB6_P0DTE7_P0DTE8_OID30707_v1_Inflammation_II.gz.P0DTE8.AMY1C	AMY1C	-0.0478382	0.0392608		0.223045	0.828272	0.15261	20
IGFBP4_P22692_OID21158_v1_Neurology.gz.P22692.IGFBP4	IGFBP4	-0.357478	0.293046		0.222514	0.828272	0.467064	13
CD248_Q9HCU0_OID30394_v1_Cardiometabolic_II.gz.Q9HCU0.CD248	CD248	-0.251103	0.205497		0.221734	0.828272	0.752971	20
CNTN1_Q12860_OID20307_v1_Cardiometabolic.gz.Q12860.CNTN1	CNTN1	-0.075442	0.0615944		0.220643	0.828272	0.407272	20
SERPINA9_Q86WD7_OID21284_v1_Oncology.gz.Q86WD7.SERPINA9	SERPINA9	0.0371898	0.0303482		0.22041	0.828272	0.225404	20
FNTA_P49354_OID31381_v1_Oncology_II.gz.P49354.FNTA	FNTA	0.259528	0.210597		0.21782	0.828272	0.840292	20
IL22_Q9GZX6_OID31407_v1_Oncology_II.gz.Q9GZX6.IL22	IL22	-0.160014	0.129791		0.217629	0.828272	0.871258	20
CD164_Q04900_OID21080_v1_Neurology.gz.Q04900.CD164	CD164	-0.102778	0.0830796		0.216048	0.828272	0.511683	20
LAIR1_Q6GTX8_OID20737_v1_Inflammation.gz.Q6GTX8.LAIR1	LAIR1	-0.0299813	0.0241976		0.215339	0.828272	0.404654	20
TYMP_P19971_OID20234_v1_Cardiometabolic.gz.P19971.TYMP	TYMP	-0.0860272	0.0693957		0.2151	0.828272	0.972981	20
IL18BP_O95998_OID20348_v1_Cardiometabolic.gz.O95998.IL18BP	IL18BP	0.126022	0.101611		0.21489	0.828272	0.89903	11
ANGPTL7_O43827_OID21412_v1_Oncology.gz.O43827.ANGPTL7	ANGPTL7	-0.0480038	0.0387027		0.214856	0.828272	0.253114	20
BMPER_Q8N8U9_OID30615_v1_Inflammation_II.gz.Q8N8U9.BMPER	BMPER	-0.0805812	0.0649637		0.214826	0.828272	0.422706	20
PON1_P27169_OID30704_v1_Inflammation_II.gz.P27169.PON1	PON1	-0.0206069	0.0165757		0.213794	0.828272	0.838284	20
PAMR1_Q6UXH9_OID21153_v1_Neurology.gz.Q6UXH9.PAMR1	PAMR1	0.0490839	0.0394382		0.213287	0.828272	0.147783	18
MMP1_P03956_OID20672_v1_Inflammation.gz.P03956.MMP1	MMP1	-0.0348916	0.028033		0.213256	0.828272	0.182757	20
CXCL13_O43927_OID21024_v1_Neurology.gz.O43927.CXCL13	CXCL13	-0.280676	0.224788		0.211802	0.828272	0.679226	20
SERPINF1_P36955_OID30757_v1_Inflammation_II.gz.P36955.SERPINF1	SERPINF1	0.0539298	0.0431264		0.211115	0.828272	0.0914271	20
MANF_P55145_OID20707_v1_Inflammation.gz.P55145.MANF	MANF	-0.230317	0.183968		0.210592	0.828272	0.0689888	20
F7_P08709_OID20372_v1_Cardiometabolic.gz.P08709.F7	F7	-0.0352483	0.0280658		0.209146	0.828272	0.292088	20
AREG_P15514_OID21357_v1_Oncology.gz.P15514.AREG	AREG	-0.106182	0.0844937		0.208868	0.828272	0.0167293	20
HAGH_Q16775_OID21459_v1_Oncology.gz.Q16775.HAGH	HAGH	-0.218493	0.173062		0.206764	0.828272	0.843146	20
GRIK2_Q13002_OID30977_v1_Neurology_II.gz.Q13002.GRIK2	GRIK2	-0.0508356	0.0402483		0.206572	0.828272	0.121586	20
GLO1_Q04760_OID20107_v1_Cardiometabolic.gz.Q04760.GLO1	GLO1	-0.0475143	0.0375978		0.206319	0.828272	0.0923003	20
LTB_Q06643_OID31383_v1_Oncology_II.gz.Q06643.LTB	LTB	0.0940298	0.0741618		0.204834	0.828272	0.0156995	20
CA4_P22748_OID20241_v1_Cardiometabolic.gz.P22748.CA4	CA4	0.0446589	0.0351976		0.204511	0.828272	0.60343	20
ADAM9_Q13443_OID31488_v1_Oncology_II.gz.Q13443.ADAM9	ADAM9	0.14997	0.117594		0.202196	0.828272	0.868452	20
IL19_Q9UHD0_OID20158_v1_Cardiometabolic.gz.Q9UHD0.IL19	IL19	-0.0487447	0.0381945		0.201877	0.828272	0.452275	20
CA14_Q9ULX7_OID21401_v1_Oncology.gz.Q9ULX7.CA14	CA14	0.0888679	0.0695748		0.201496	0.828272	0.946697	20
FABP1_P07148_OID20778_v1_Inflammation.gz.P07148.FABP1	FABP1	-0.0650501	0.050863		0.200922	0.828272	0.574798	20
SERPINI2_O75830_OID31504_v1_Oncology_II.gz.O75830.SERPINI2	SERPINI2	0.0525709	0.0408944		0.198609	0.828272	0.336334	20
MIA_Q16674_OID21531_v1_Oncology.gz.Q16674.MIA	MIA	-0.0169551	0.0131864		0.198512	0.828272	0.117185	20
CLEC14A_Q86T13_OID21090_v1_Neurology.gz.Q86T13.CLEC14A	CLEC14A	0.18748	0.145764		0.198376	0.828272	0.888151	20
MEPE_Q9NQ76_OID20753_v1_Inflammation.gz.Q9NQ76.MEPE	MEPE	0.106491	0.0824346		0.196419	0.828272	0.32455	20
TYRO3_Q06418_OID20161_v1_Cardiometabolic.gz.Q06418.TYRO3	TYRO3	0.0260281	0.0201068		0.195496	0.828272	0.808359	20
SFRP4_Q6FHJ7_OID30648_v1_Inflammation_II.gz.Q6FHJ7.SFRP4	SFRP4	-0.0778158	0.0600834		0.195275	0.828272	0.0810418	20
CPA4_Q9UI42_OID30606_v1_Inflammation_II.gz.Q9UI42.CPA4	CPA4	-0.0301015	0.0231961		0.194392	0.828272	0.227734	20
CCL14_Q16627_OID20401_v1_Cardiometabolic.gz.Q16627.CCL14	CCL14	-0.0290588	0.0223762		0.194065	0.828272	0.301173	20
APOF_Q13790_OID30701_v1_Inflammation_II.gz.Q13790.APOF	APOF	0.0984842	0.0758275		0.194015	0.828272	0.12863	20
APEX1_P27695_OID21434_v1_Oncology.gz.P27695.APEX1	APEX1	0.0403383	0.0309731		0.192791	0.828272	0.923276	20
HLA-A_P04439_OID31048_v1_Neurology_II.gz.P04439.HLA-A	HLA-A	-0.0166297	0.0127682		0.19277	0.828272	0.00217989	20
FBN2_P35556_OID30974_v1_Neurology_II.gz.P35556.FBN2	FBN2	0.0552721	0.042374		0.192102	0.828272	0.590709	20
ADAM8_P78325_OID21039_v1_Neurology.gz.P78325.ADAM8	ADAM8	-0.0383467	0.0293489		0.191356	0.828272	0.0354878	20
PTX3_P26022_OID20570_v1_Inflammation.gz.P26022.PTX3	PTX3	-0.262894	0.201172		0.191275	0.828272	0.117068	15
TIMP4_Q99727_OID21147_v1_Neurology.gz.Q99727.TIMP4	TIMP4	-0.0480762	0.0367611		0.19094	0.828272	0.243777	20
FAS_P25445_OID20316_v1_Cardiometabolic.gz.P25445.FAS	FAS	-0.0623131	0.0475447		0.189986	0.828272	0.551227	20
FCER2_P06734_OID21133_v1_Neurology.gz.P06734.FCER2	FCER2	0.0543932	0.0414752		0.189701	0.828272	0.263582	20
IL31RA_Q8NI17_OID30475_v1_Inflammation_II.gz.Q8NI17.IL31RA	IL31RA	-0.0275338	0.020961		0.188991	0.828272	0.568779	20
TNFRSF8_P28908_OID21049_v1_Neurology.gz.P28908.TNFRSF8	TNFRSF8	0.10501	0.0798596		0.188535	0.828272	0.497782	20
TGFBR1_P36897_OID30502_v1_Inflammation_II.gz.P36897.TGFBR1	TGFBR1	-0.319454	0.242566		0.187846	0.828272	0.284448	5
BDNF_P23560_OID30373_v1_Cardiometabolic_II.gz.P23560.BDNF	BDNF	0.220681	0.166999		0.186352	0.828272	0.12722	6
IL1R2_P27930_OID20757_v1_Inflammation.gz.P27930.IL1R2	IL1R2	0.0310318	0.0233871		0.18455	0.828272	0.222959	20
CTRL_P40313_OID31157_v1_Neurology_II.gz.P40313.CTRL	CTRL	0.230927	0.173194		0.18242	0.828272	0.652612	20
MSTN_O14793_OID20115_v1_Cardiometabolic.gz.O14793.MSTN	MSTN	-0.501616	0.375865		0.18202	0.828272	0.834505	7
FGL1_Q08830_OID30702_v1_Inflammation_II.gz.Q08830.FGL1	FGL1	0.0263966	0.0197405		0.181164	0.828272	0.714187	20
ITPR1_Q14643_OID30216_v1_Cardiometabolic_II.gz.Q14643.ITPR1	ITPR1	-0.179622	0.175291		0.305501	0.829525	0.217277	20
COL15A1_P39059_OID30396_v1_Cardiometabolic_II.gz.P39059.COL15A1	COL15A1	0.0646596	0.064081		0.312961	0.830245	0.471862	20
KLK13_Q9UKR3_OID21291_v1_Oncology.gz.Q9UKR3.KLK13	KLK13	0.0280726	0.0277929		0.312466	0.830245	0.374146	20
CD207_Q9UJ71_OID21298_v1_Oncology.gz.Q9UJ71.CD207	CD207	0.0297852	0.0294659		0.312094	0.830245	0.069823	20
RRM2B_Q7LG56_OID21174_v1_Oncology.gz.Q7LG56.RRM2B	RRM2B	0.130052	0.128507		0.311527	0.830245	0.112399	20
ITGAM_P11215_OID21071_v1_Neurology.gz.P11215.ITGAM	ITGAM	-0.0757485	0.0748478		0.311522	0.830245	0.48779	20
DDR1_Q08345_OID21009_v1_Neurology.gz.Q08345.DDR1	DDR1	0.0351472	0.0346992		0.311104	0.830245	0.106441	20
IL10RA_Q13651_OID20420_v1_Inflammation.gz.Q13651.IL10RA	IL10RA	0.0811101	0.0799146		0.310125	0.830245	0.3579	20
TPMT_P51580_OID21270_v1_Oncology.gz.P51580.TPMT	TPMT	-0.0325194	0.0319893		0.309358	0.830245	0.149499	20
CD14_P08571_OID20378_v1_Cardiometabolic.gz.P08571.CD14	CD14	0.0422088	0.0414433		0.308454	0.830245	0.0263651	20
CEACAM5_P06731_OID21171_v1_Oncology.gz.P06731.CEACAM5	CEACAM5	0.0437137	0.042801		0.307101	0.830245	0.727365	20
FAM20A_Q96MK3_OID30348_v1_Cardiometabolic_II.gz.Q96MK3.FAM20A	FAM20A	-0.0542433	0.054207		0.316987	0.838997	0.415171	20
PF4_P02776_OID30764_v1_Inflammation_II.gz.P02776.PF4	PF4	0.163994	0.164174		0.317841	0.839333	0.366498	20
SMAD3_P84022_OID31418_v1_Oncology_II.gz.P84022.SMAD3	SMAD3	0.05305	0.0553304		0.337667	0.839802	0.0957967	20
IFNGR2_P38484_OID20941_v1_Neurology.gz.P38484.IFNGR2	IFNGR2	-0.0103641	0.010804		0.337415	0.839802	0.998051	20
CPE_P16870_OID21392_v1_Oncology.gz.P16870.CPE	CPE	0.0506138	0.0527517		0.337321	0.839802	0.427699	20
LEFTY2_O00292_OID21454_v1_Oncology.gz.O00292.LEFTY2	LEFTY2	-0.0165745	0.0172615		0.336955	0.839802	0.801123	20
HEBP1_Q9NRV9_OID20063_v1_Cardiometabolic.gz.Q9NRV9.HEBP1	HEBP1	-0.122481	0.127531		0.336852	0.839802	0.256747	8
DKK1_O94907_OID21066_v1_Neurology.gz.O94907.DKK1	DKK1	0.113994	0.118671		0.336759	0.839802	0.0940562	20
NPPC_P23582_OID20568_v1_Inflammation.gz.P23582.NPPC	NPPC	-0.275978	0.286761		0.33585	0.839802	0.0583303	10
PLA2G1B_P04054_OID20252_v1_Cardiometabolic.gz.P04054.PLA2G1B	PLA2G1B	-0.204408	0.212217		0.335447	0.839802	0.989968	20
EPGN_Q6UW88_OID31373_v1_Oncology_II.gz.Q6UW88.EPGN	EPGN	-0.245928	0.254499		0.333883	0.839802	0.525999	9
CD58_P19256_OID20716_v1_Inflammation.gz.P19256.CD58	CD58	0.0593038	0.0611786		0.332368	0.839802	0.126794	20
SFTPA1_Q8IWL2_OID21165_v1_Oncology.gz.Q8IWL2.SFTPA1	SFTPA1	-0.0498416	0.0514099		0.332299	0.839802	0.195398	20
CAMKK1_Q8N5S9_OID21182_v1_Oncology.gz.Q8N5S9.CAMKK1	CAMKK1	0.0423995	0.0437327		0.332289	0.839802	0.00988345	20
TGM2_P21980_OID20141_v1_Cardiometabolic.gz.P21980.TGM2	TGM2	0.0695911	0.071606		0.331119	0.839802	0.450683	20
IL6ST_P40189_OID20147_v1_Cardiometabolic.gz.P40189.IL6ST	IL6ST	-0.068986	0.0709089		0.330612	0.839802	0.629047	20
LIPF_P07098_OID30266_v1_Cardiometabolic_II.gz.P07098.LIPF	LIPF	0.0453294	0.0464938		0.329583	0.839802	0.0149076	20
IDO1_P14902_OID30563_v1_Inflammation_II.gz.P14902.IDO1	IDO1	-0.0493324	0.050554		0.329147	0.839802	0.371449	20
IDO1_P14902_OID31474_v1_Oncology_II.gz.P14902.IDO1	IDO1	-0.0475569	0.0487327		0.329128	0.839802	0.352304	20
F11_P03951_OID30773_v1_Inflammation_II.gz.P03951.F11	F11	0.0310255	0.0316709		0.327273	0.839802	0.120271	20
TGFA_P01135_OID20600_v1_Inflammation.gz.P01135.TGFA	TGFA	-0.11008	0.111987		0.325624	0.839802	0.926512	20
LTA_P01374_OID20586_v1_Inflammation.gz.P01374.LTA	LTA	0.0174954	0.0177977		0.3256	0.839802	0.432597	20
SCRG1_O75711_OID30333_v1_Cardiometabolic_II.gz.O75711.SCRG1	SCRG1	-0.109317	0.111197		0.325564	0.839802	0.21259	20
SIGLEC6_O43699_OID21394_v1_Oncology.gz.O43699.SIGLEC6	SIGLEC6	0.0381794	0.0387567		0.324573	0.839802	0.713755	6
TDGF1_P13385_OID20816_v1_Neurology.gz.P13385.TDGF1	TDGF1	0.00972401	0.00985271		0.323673	0.839802	0.888472	20
PVR_P15151_OID21011_v1_Neurology.gz.P15151.PVR	PVR	0.0182763	0.0184745		0.322528	0.839802	0.302908	20
DDC_P20711_OID20215_v1_Cardiometabolic.gz.P20711.DDC	DDC	0.0423136	0.0427001		0.32171	0.839802	0.00446131	20
GRN_P28799_OID21159_v1_Neurology.gz.P28799.GRN	GRN	0.0502657	0.0506522		0.321018	0.839802	0.137377	20
PGLYRP4_Q96LB8_OID30101_v1_Cardiometabolic_II.gz.Q96LB8.PGLYRP4	PGLYRP4	0.0437832	0.0439424		0.319067	0.839802	0.714682	20
AMBN_Q9NP70_OID20437_v1_Inflammation.gz.Q9NP70.AMBN	AMBN	-0.158576	0.16592		0.339203	0.839999	0.00787004	20
CFB_P00751_OID30755_v1_Inflammation_II.gz.P00751.CFB	CFB	0.0370264	0.0387252		0.339005	0.839999	0.147252	20
PRSS22_Q9GZN4_OID30483_v1_Inflammation_II.gz.Q9GZN4.PRSS22	PRSS22	-0.0495387	0.0521389		0.342046	0.841624	0.0104775	20
CNP_P09543_OID30285_v1_Cardiometabolic_II.gz.P09543.CNP	CNP	0.141439	0.14883		0.341938	0.841624	0.963164	20
IL17F_Q96PD4_OID20456_v1_Inflammation.gz.Q96PD4.IL17F	IL17F	-0.0869226	0.0912094		0.34059	0.841624	0.829985	20
DMP1_Q13316_OID30213_v1_Cardiometabolic_II.gz.Q13316.DMP1	DMP1	-0.231554	0.2447		0.344007	0.844646	0.490563	20
FCAMR_Q8WWV6_OID30332_v1_Cardiometabolic_II.gz.Q8WWV6.FCAMR	FCAMR	0.0308077	0.0329165		0.349307	0.845073	0.925497	20
MSMB_P08118_OID20275_v1_Cardiometabolic.gz.P08118.MSMB	MSMB	-0.0148859	0.0158981		0.349102	0.845073	0.607361	13
INSL4_Q14641_OID31370_v1_Oncology_II.gz.Q14641.INSL4	INSL4	0.0743212	0.0793406		0.348894	0.845073	0.888138	17
TFRC_P02786_OID20369_v1_Cardiometabolic.gz.P02786.TFRC	TFRC	-0.0214608	0.0228877		0.348422	0.845073	0.797688	20
ITIH4_Q14624_OID30762_v1_Inflammation_II.gz.Q14624.ITIH4	ITIH4	-0.0470089	0.0500291		0.347407	0.845073	0.100993	20
THBS2_P35442_OID21104_v1_Neurology.gz.P35442.THBS2	THBS2	0.024868	0.0264213		0.346598	0.845073	0.570342	20
MMP13_P45452_OID20807_v1_Neurology.gz.P45452.MMP13	MMP13	0.0832511	0.0882097		0.345278	0.845073	0.731163	20
ACE_P12821_OID30696_v1_Inflammation_II.gz.P12821.ACE	ACE	-0.0251646	0.0270483		0.352186	0.850257	0.0271123	20
PRKG1_Q13976_OID30621_v1_Inflammation_II.gz.Q13976.PRKG1	PRKG1	-0.0603335	0.0651084		0.354102	0.85132	0.427473	20
CR2_P20023_OID20393_v1_Cardiometabolic.gz.P20023.CR2	CR2	-0.0775793	0.0836108		0.353479	0.85132	0.169155	20
SLAMF1_Q13291_OID20496_v1_Inflammation.gz.Q13291.SLAMF1	SLAMF1	-0.0996648	0.107896		0.355638	0.853236	0.16296	20
FOLR1_P15328_OID21529_v1_Oncology.gz.P15328.FOLR1	FOLR1	-0.120714	0.130891		0.356401	0.853293	0.791825	20
COL5A1_P20908_OID30587_v1_Inflammation_II.gz.P20908.COL5A1	COL5A1	-0.0499161	0.0544748		0.359501	0.857158	0.905885	20
APCS_P02743_OID30778_v1_Inflammation_II.gz.P02743.APCS	APCS	-0.0579671	0.0632149		0.359151	0.857158	0.902957	14
CCL11_P51671_OID20668_v1_Inflammation.gz.P51671.CCL11	CCL11	0.114049	0.125039		0.36171	0.860647	0.590935	20
PGLYRP1_O75594_OID20338_v1_Cardiometabolic.gz.O75594.PGLYRP1	PGLYRP1	0.0442527	0.0487242		0.363757	0.863736	0.294912	20
CD7_P09564_OID30543_v1_Inflammation_II.gz.P09564.CD7	CD7	0.0217199	0.028197		0.441128	0.867226	0.012707	20
PTPRC_P08575_OID30380_v1_Cardiometabolic_II.gz.P08575.PTPRC	PTPRC	0.0282004	0.0365583		0.44048	0.867226	0.867892	20
TP53_P04637_OID21232_v1_Oncology.gz.P04637.TP53	TP53	-0.160794	0.208414		0.440403	0.867226	0.331273	17
TNFRSF19_Q9NS68_OID21446_v1_Oncology.gz.Q9NS68.TNFRSF19	TNFRSF19	-0.0382053	0.0494626		0.439873	0.867226	0.725743	20
IDO1_P14902_OID31050_v1_Neurology_II.gz.P14902.IDO1	IDO1	-0.0401355	0.0518396		0.438798	0.867226	0.310072	20
IDO1_P14902_OID30230_v1_Cardiometabolic_II.gz.P14902.IDO1	IDO1	-0.0390143	0.0503909		0.438793	0.867226	0.31588	20
GC_P02774_OID30780_v1_Inflammation_II.gz.P02774.GC	GC	0.00952276	0.0122888		0.438391	0.867226	0.700047	20
AHSG_P02765_OID30706_v1_Inflammation_II.gz.P02765.AHSG	AHSG	0.0141527	0.0182531		0.438127	0.867226	0.163878	20
ACP5_P13686_OID20314_v1_Cardiometabolic.gz.P13686.ACP5	ACP5	-0.0262152	0.0337024		0.436661	0.867226	0.97905	20
TNFRSF21_O75509_OID21052_v1_Neurology.gz.O75509.TNFRSF21	TNFRSF21	-0.0894501	0.114973		0.436564	0.867226	0.50139	15
CD36_P16671_OID30485_v1_Inflammation_II.gz.P16671.CD36	CD36	0.034796	0.0447241		0.43656	0.867226	0.214434	20
CA6_P23280_OID21096_v1_Neurology.gz.P23280.CA6	CA6	-0.0153949	0.019726		0.435133	0.867226	0.573925	20
CXCL1_P09341_OID20762_v1_Inflammation.gz.P09341.CXCL1	CXCL1	0.0159925	0.0204064		0.433217	0.867226	0.543214	20
ALDH1A1_P00352_OID21128_v1_Neurology.gz.P00352.ALDH1A1	ALDH1A1	-0.125442	0.159877		0.432682	0.867226	0.582063	20
TNFSF10_P50591_OID20611_v1_Inflammation.gz.P50591.TNFSF10	TNFSF10	-0.0446148	0.0567223		0.431547	0.867226	0.275544	16
CD22_P20273_OID20637_v1_Inflammation.gz.P20273.CD22	CD22	-0.0373347	0.0474084		0.430982	0.867226	0.402941	20
CX3CL1_P78423_OID20976_v1_Neurology.gz.P78423.CX3CL1	CX3CL1	-0.0458576	0.0581086		0.430012	0.867226	0.405991	20
EFNA4_P52798_OID20935_v1_Neurology.gz.P52798.EFNA4	EFNA4	-0.116615	0.147661		0.429677	0.867226	NA	NA
BPIFA2_Q96DR5_OID30279_v1_Cardiometabolic_II.gz.Q96DR5.BPIFA2	BPIFA2	-0.0684681	0.0866655		0.429512	0.867226	0.834916	20
HYOU1_Q9Y4L1_OID20300_v1_Cardiometabolic.gz.Q9Y4L1.HYOU1	HYOU1	-0.0569723	0.0721075		0.429468	0.867226	0.0982545	20
IGF1R_P08069_OID21274_v1_Oncology.gz.P08069.IGF1R	IGF1R	-0.0950429	0.120075		0.428633	0.867226	0.679742	20
DPP7_Q9UHL4_OID20142_v1_Cardiometabolic.gz.Q9UHL4.DPP7	DPP7	0.0262716	0.0331789		0.428469	0.867226	0.0985397	9
SERPINB1_P30740_OID21088_v1_Neurology.gz.P30740.SERPINB1	SERPINB1	0.127807	0.161387		0.428399	0.867226	0.663117	20
FKBP1B_P68106_OID20618_v1_Inflammation.gz.P68106.FKBP1B	FKBP1B	0.0512085	0.064581		0.427816	0.867226	0.208319	20
SPINT1_O43278_OID21109_v1_Neurology.gz.O43278.SPINT1	SPINT1	0.0455309	0.0570778		0.425045	0.867226	0.76443	20
TIMP2_P16035_OID30318_v1_Cardiometabolic_II.gz.P16035.TIMP2	TIMP2	0.104058	0.129977		0.423373	0.867226	0.438965	20
CEACAM1_P13688_OID21528_v1_Oncology.gz.P13688.CEACAM1	CEACAM1	-0.0381959	0.0476477		0.422766	0.867226	0.861189	20
EGLN1_Q9GZT9_OID20572_v1_Inflammation.gz.Q9GZT9.EGLN1	EGLN1	0.0839658	0.104696		0.422554	0.867226	0.931606	20
IL6R_P08887_OID20385_v1_Cardiometabolic.gz.P08887.IL6R	IL6R	0.00954888	0.0118993		0.42228	0.867226	0.00803766	20
CRTAM_O95727_OID20914_v1_Neurology.gz.O95727.CRTAM	CRTAM	-0.0314092	0.0390545		0.421258	0.867226	0.731618	20
KITLG_P21583_OID20196_v1_Cardiometabolic.gz.P21583.KITLG	KITLG	-0.192019	0.237942		0.419668	0.867226	0.632215	6
VCAM1_P19320_OID20396_v1_Cardiometabolic.gz.P19320.VCAM1	VCAM1	-0.111106	0.137644		0.419552	0.867226	0.73169	20
SCGB1A1_P11684_OID20688_v1_Inflammation.gz.P11684.SCGB1A1	SCGB1A1	0.0304286	0.03755		0.41774	0.867226	0.267072	20
CLUL1_Q15846_OID20198_v1_Cardiometabolic.gz.Q15846.CLUL1	CLUL1	-0.0166817	0.0205838		0.417693	0.867226	0.561108	20
PDCD1_Q15116_OID21396_v1_Oncology.gz.Q15116.PDCD1	PDCD1	0.0532374	0.0656179		0.41718	0.867226	0.415903	20
BCAT1_P54687_OID30312_v1_Cardiometabolic_II.gz.P54687.BCAT1	BCAT1	0.0411823	0.0506375		0.416059	0.867226	0.490361	20
MATN2_O00339_OID20767_v1_Inflammation.gz.O00339.MATN2	MATN2	0.0250567	0.030808		0.416037	0.867226	0.912493	20
AOC3_Q16853_OID20389_v1_Cardiometabolic.gz.Q16853.AOC3	AOC3	0.0221129	0.027143		0.415255	0.867226	0.950693	20
CDA_P32320_OID30345_v1_Cardiometabolic_II.gz.P32320.CDA	CDA	0.0248093	0.0304524		0.415249	0.867226	0.139424	20
APOA2_P02652_OID30686_v1_Inflammation_II.gz.P02652.APOA2	APOA2	-0.150656	0.184432		0.414005	0.867226	0.136543	20
GPA33_Q99795_OID21376_v1_Oncology.gz.Q99795.GPA33	GPA33	0.0527149	0.0644679		0.413533	0.867226	0.877685	18
SPINK6_Q6UWN8_OID21450_v1_Oncology.gz.Q6UWN8.SPINK6	SPINK6	-0.0275308	0.0336559		0.413353	0.867226	0.703749	20
SLIT2_O94813_OID20862_v1_Neurology.gz.O94813.SLIT2	SLIT2	0.173546	0.211969		0.412938	0.867226	0.978345	20
PRKAB1_Q9Y478_OID20444_v1_Inflammation.gz.Q9Y478.PRKAB1	PRKAB1	-0.0530172	0.0647342		0.412787	0.867226	0.232672	20
EBI3_IL27_Q14213_Q8NEV9_OID21389_v1_Oncology.gz.Q14213.EBI3	EBI3	-0.0259019	0.0316031		0.412443	0.867226	0.305919	20
ITIH1_P19827_OID30722_v1_Inflammation_II.gz.P19827.ITIH1	ITIH1	0.0728512	0.0886588		0.411247	0.867226	0.033374	20
TXN_P10599_OID30670_v1_Inflammation_II.gz.P10599.TXN	TXN	-0.194688	0.236735		0.410856	0.867226	0.59757	11
SRPK2_P78362_OID20502_v1_Inflammation.gz.P78362.SRPK2	SRPK2	-0.187094	0.227442		0.410734	0.867226	0.491434	15
ADAM12_O43184_OID30491_v1_Inflammation_II.gz.O43184.ADAM12	ADAM12	-0.0786268	0.0955077		0.410365	0.867226	0.650951	20
BPIFB2_Q8N4F0_OID30311_v1_Cardiometabolic_II.gz.Q8N4F0.BPIFB2	BPIFB2	-0.0400722	0.0486633		0.410247	0.867226	0.0103286	20
COL9A1_P20849_OID20550_v1_Inflammation.gz.P20849.COL9A1	COL9A1	-0.0696021	0.084388		0.409493	0.867226	0.811765	20
CYTL1_Q9NRR1_OID30374_v1_Cardiometabolic_II.gz.Q9NRR1.CYTL1	CYTL1	0.015124	0.0183152		0.408938	0.867226	0.302654	14
TGFBI_Q15582_OID20417_v1_Cardiometabolic.gz.Q15582.TGFBI	TGFBI	-0.0183156	0.0221383		0.408052	0.867226	0.680311	20
SLAMF8_Q9P0V8_OID21214_v1_Oncology.gz.Q9P0V8.SLAMF8	SLAMF8	-0.0115187	0.0138558		0.40579	0.867226	0.835953	17
SFTPA2_Q8IWL1_OID21218_v1_Oncology.gz.Q8IWL1.SFTPA2	SFTPA2	0.0154054	0.018529		0.405736	0.867226	0.383645	20
FLRT2_O43155_OID20946_v1_Neurology.gz.O43155.FLRT2	FLRT2	-0.0186455	0.0224256		0.405725	0.867226	0.166962	20
COCH_O43405_OID30305_v1_Cardiometabolic_II.gz.O43405.COCH	COCH	0.0322685	0.0387513		0.40501	0.867226	0.338249	20
NUCB2_P80303_OID21448_v1_Oncology.gz.P80303.NUCB2	NUCB2	0.0249322	0.0299051		0.404444	0.867226	0.400327	20
FURIN_P09958_OID21514_v1_Oncology.gz.P09958.FURIN	FURIN	-0.0584395	0.0700747		0.404304	0.867226	0.373781	20
PAM_P19021_OID20291_v1_Cardiometabolic.gz.P19021.PAM	PAM	0.0196799	0.0234718		0.401779	0.867226	0.935989	20
FGF5_P12034_OID20490_v1_Inflammation.gz.P12034.FGF5	FGF5	0.0159735	0.0190351		0.401377	0.867226	0.156946	20
CXCL6_P80162_OID20613_v1_Inflammation.gz.P80162.CXCL6	CXCL6	-0.0185669	0.0221028		0.400895	0.867226	0.898736	20
TFF2_Q03403_OID20787_v1_Inflammation.gz.Q03403.TFF2	TFF2	-0.0864536	0.102291		0.398017	0.867226	0.120788	20
TNFRSF13C_Q96RJ3_OID20480_v1_Inflammation.gz.Q96RJ3.TNFRSF13C	TNFRSF13C	-0.0226435	0.0267143		0.396651	0.867226	0.388955	20
OGN_P20774_OID21123_v1_Neurology.gz.P20774.OGN	OGN	0.0187032	0.0219986		0.395214	0.867226	0.0648403	20
FOLH1_Q04609_OID30430_v1_Inflammation_II.gz.Q04609.FOLH1	FOLH1	0.138757	0.163135		0.395008	0.867226	0.858059	12
CD200_P41217_OID20603_v1_Inflammation.gz.P41217.CD200	CD200	0.0540584	0.0634752		0.394411	0.867226	0.742955	20
C1QTNF5_Q9BXJ0_OID30618_v1_Inflammation_II.gz.Q9BXJ0.C1QTNF5	C1QTNF5	-0.0796417	0.0934628		0.394147	0.867226	0.744238	20
HPGDS_O60760_OID21266_v1_Oncology.gz.O60760.HPGDS	HPGDS	0.0230813	0.0270279		0.393116	0.867226	0.00245261	20
REN_P00797_OID20201_v1_Cardiometabolic.gz.P00797.REN	REN	-0.147168	0.172235		0.392851	0.867226	0.0239167	20
CCL26_Q9Y258_OID20546_v1_Inflammation.gz.Q9Y258.CCL26	CCL26	0.0430591	0.0503416		0.392363	0.867226	0.36712	8
GSTA3_Q16772_OID21242_v1_Oncology.gz.Q16772.GSTA3	GSTA3	-0.0331708	0.0387715		0.392249	0.867226	0.0247894	20
GSTA1_P08263_OID20166_v1_Cardiometabolic.gz.P08263.GSTA1	GSTA1	-0.0328906	0.0384433		0.392242	0.867226	0.0195783	20
NAMPT_P43490_OID21227_v1_Oncology.gz.P43490.NAMPT	NAMPT	-0.233538	0.272289		0.391066	0.867226	0.754005	10
VGF_O15240_OID31067_v1_Neurology_II.gz.O15240.VGF	VGF	0.146826	0.171174		0.391025	0.867226	0.117292	20
GZMA_P12544_OID20663_v1_Inflammation.gz.P12544.GZMA	GZMA	0.184822	0.215193		0.390413	0.867226	0.0783175	20
PKN3_Q6P5Z2_OID31311_v1_Oncology_II.gz.Q6P5Z2.PKN3	PKN3	0.0784538	0.0913252		0.390307	0.867226	0.108701	20
TNFSF13B_Q9Y275_OID20272_v1_Cardiometabolic.gz.Q9Y275.TNFSF13B	TNFSF13B	-0.0810971	0.0943624		0.390108	0.867226	0.757633	18
FES_P07332_OID21207_v1_Oncology.gz.P07332.FES	FES	0.0793297	0.0922249		0.389692	0.867226	0.339303	20
MRC1_P22897_OID30694_v1_Inflammation_II.gz.P22897.MRC1	MRC1	0.0940184	0.109212		0.389305	0.867226	0.335578	20
MSR1_P21757_OID21063_v1_Neurology.gz.P21757.MSR1	MSR1	0.0352512	0.0409344		0.389147	0.867226	0.664113	4
LAMP3_Q9UQV4_OID20638_v1_Inflammation.gz.Q9UQV4.LAMP3	LAMP3	0.0473962	0.0550335		0.389115	0.867226	0.519649	20
BST1_Q10588_OID21051_v1_Neurology.gz.Q10588.BST1	BST1	-0.0104357	0.0121127		0.388936	0.867226	0.438849	20
GSR_P00390_OID30700_v1_Inflammation_II.gz.P00390.GSR	GSR	0.106117	0.123088		0.38862	0.867226	0.386801	20
CD40_P25942_OID20724_v1_Inflammation.gz.P25942.CD40	CD40	-0.0275968	0.0319698		0.38802	0.867226	0.348846	20
F11R_Q9Y624_OID21151_v1_Neurology.gz.Q9Y624.F11R	F11R	-0.175833	0.201631		0.383177	0.867226	0.963048	20
CD8A_P01732_OID21018_v1_Neurology.gz.P01732.CD8A	CD8A	-0.0491887	0.0563757		0.382927	0.867226	0.185536	20
ENPP2_Q13822_OID20288_v1_Cardiometabolic.gz.Q13822.ENPP2	ENPP2	0.0426133	0.0486119		0.380703	0.867226	0.83921	20
KLK3_P07288_OID30364_v1_Cardiometabolic_II.gz.P07288.KLK3	KLK3	0.200813	0.228356		0.379193	0.867226	0.701886	20
PRSS53_Q2L4Q9_OID31093_v1_Neurology_II.gz.Q2L4Q9.PRSS53	PRSS53	-0.0122163	0.0138643		0.378247	0.867226	0.30797	20
LGALS3BP_Q08380_OID30765_v1_Inflammation_II.gz.Q08380.LGALS3BP	LGALS3BP	0.119769	0.135852		0.377986	0.867226	0.747034	18
CRH_P06850_OID21257_v1_Oncology.gz.P06850.CRH	CRH	-0.0289705	0.0327441		0.376289	0.867226	0.915114	20
F2R_P25116_OID20691_v1_Inflammation.gz.P25116.F2R	F2R	-0.0898451	0.101519		0.376151	0.867226	0.921584	20
NTF3_P20783_OID20591_v1_Inflammation.gz.P20783.NTF3	NTF3	-0.0871284	0.098142		0.37466	0.867226	0.585301	20
PGA4_P0DJD7_OID30699_v1_Inflammation_II.gz.P0DJD7.PGA4	PGA4	0.212523	0.238553		0.372991	0.867226	0.993915	16
DBH_P09172_OID30703_v1_Inflammation_II.gz.P09172.DBH	DBH	-0.0122729	0.0137244		0.371196	0.867226	0.0495757	20
SPP1_P10451_OID20322_v1_Cardiometabolic.gz.P10451.SPP1	SPP1	0.121413	0.135384		0.369824	0.867226	0.295158	20
CD63_P08962_OID20988_v1_Neurology.gz.P08962.CD63	CD63	0.219321	0.244386		0.369486	0.867226	0.86914	15
IL2RA_P01589_OID20267_v1_Cardiometabolic.gz.P01589.IL2RA	IL2RA	0.022708	0.0252916		0.369267	0.867226	0.801789	20
SERPINA5_P05154_OID30763_v1_Inflammation_II.gz.P05154.SERPINA5	SERPINA5	0.0541613	0.0601474		0.367867	0.867226	0.220987	20
PTH1R_Q03431_OID20571_v1_Inflammation.gz.Q03431.PTH1R	PTH1R	-0.196996	0.218017		0.366218	0.867226	0.185592	20
LAMB1_P07942_OID30280_v1_Cardiometabolic_II.gz.P07942.LAMB1	LAMB1	0.0145178	0.0188815		0.441959	0.867382	0.405869	20
B4GALT1_P15291_OID20780_v1_Inflammation.gz.P15291.B4GALT1	B4GALT1	0.0426644	0.055769		0.44426	0.868942	0.296579	20
ICAM3_P32942_OID20277_v1_Cardiometabolic.gz.P32942.ICAM3	ICAM3	-0.0310927	0.0406087		0.443875	0.868942	0.861207	20
IL17D_Q8TAD2_OID20481_v1_Inflammation.gz.Q8TAD2.IL17D	IL17D	-0.0262935	0.0344832		0.445761	0.870403	0.123193	20
THY1_P04216_OID21050_v1_Neurology.gz.P04216.THY1	THY1	0.0279575	0.0367307		0.446569	0.870509	0.50488	10
PROC_P04070_OID20402_v1_Cardiometabolic.gz.P04070.PROC	PROC	0.0469798	0.0632051		0.457305	0.870842	0.34966	20
PLAU_P00749_OID21124_v1_Neurology.gz.P00749.PLAU	PLAU	-0.106069	0.142492		0.456645	0.870842	0.784778	19
CD70_P32970_OID20599_v1_Inflammation.gz.P32970.CD70	CD70	-0.0120538	0.0161916		0.456605	0.870842	0.590958	20
CD4_P01730_OID20584_v1_Inflammation.gz.P01730.CD4	CD4	0.0275117	0.0369339		0.456339	0.870842	0.123454	20
BST2_Q10589_OID21029_v1_Neurology.gz.Q10589.BST2	BST2	0.0438297	0.0587541		0.455676	0.870842	0.56712	20
LRRN1_Q6UXK5_OID20438_v1_Inflammation.gz.Q6UXK5.LRRN1	LRRN1	0.0114426	0.0152848		0.45408	0.870842	0.288437	20
LILRB2_Q8N423_OID20301_v1_Cardiometabolic.gz.Q8N423.LILRB2	LILRB2	0.00865779	0.0115465		0.453364	0.870842	0.996232	20
CD200R1_Q8TD46_OID20595_v1_Inflammation.gz.Q8TD46.CD200R1	CD200R1	-0.0169963	0.0226626		0.453271	0.870842	0.359532	18
LAG3_P18627_OID21315_v1_Oncology.gz.P18627.LAG3	LAG3	0.0523404	0.0696745		0.452524	0.870842	0.713082	9
BGLAP_P02818_OID30389_v1_Cardiometabolic_II.gz.P02818.BGLAP	BGLAP	-0.107602	0.143102		0.452097	0.870842	0.69726	20
ENDOU_P21128_OID31498_v1_Oncology_II.gz.P21128.ENDOU	ENDOU	-0.0321417	0.0426423		0.450998	0.870842	0.882117	20
BPIFB1_Q8TDL5_OID20308_v1_Cardiometabolic.gz.Q8TDL5.BPIFB1	BPIFB1	-0.021635	0.0286923		0.450827	0.870842	0.535204	20
CD6_P30203_OID20649_v1_Inflammation.gz.P30203.CD6	CD6	0.0129785	0.0172076		0.450711	0.870842	0.483444	20
ANGPT1_Q15389_OID20740_v1_Inflammation.gz.Q15389.ANGPT1	ANGPT1	0.0564814	0.0748077		0.450236	0.870842	0.636131	20
CHI3L1_P36222_OID20399_v1_Cardiometabolic.gz.P36222.CHI3L1	CHI3L1	0.0148497	0.0201408		0.460942	0.872012	0.349854	20
SLAMF6_Q96DU3_OID21254_v1_Oncology.gz.Q96DU3.SLAMF6	SLAMF6	-0.0520797	0.0705462		0.460371	0.872012	0.759471	18
BCAM_P50895_OID21076_v1_Neurology.gz.P50895.BCAM	BCAM	0.0558346	0.0755571		0.459923	0.872012	0.989894	20
LPL_P06858_OID20188_v1_Cardiometabolic.gz.P06858.LPL	LPL	0.0655725	0.0886423		0.459456	0.872012	0.730993	20
TPSD1_Q9BZJ3_OID30982_v1_Neurology_II.gz.Q9BZJ3.TPSD1	TPSD1	0.0261635	0.0359521		0.466777	0.873032	0.116874	20
ORM1_P02763_OID30768_v1_Inflammation_II.gz.P02763.ORM1	ORM1	0.0417537	0.0573531		0.466607	0.873032	0.0474945	20
MAPK9_P45984_OID20557_v1_Inflammation.gz.P45984.MAPK9	MAPK9	0.0772297	0.106053		0.466481	0.873032	0.0572868	20
LILRB1_Q8NHL6_OID20323_v1_Cardiometabolic.gz.Q8NHL6.LILRB1	LILRB1	0.0142153	0.0194953		0.4659	0.873032	0.880075	20
LILRA3_Q8N6C8_OID30376_v1_Cardiometabolic_II.gz.Q8N6C8.LILRA3	LILRA3	0.00782535	0.0107316		0.465887	0.873032	0.861601	20
SUMF1_Q8NBK3_OID30486_v1_Inflammation_II.gz.Q8NBK3.SUMF1	SUMF1	0.0799762	0.109661		0.465814	0.873032	0.27884	20
ALDH5A1_P51649_OID31047_v1_Neurology_II.gz.P51649.ALDH5A1	ALDH5A1	0.0629221	0.0857168		0.462906	0.873032	0.294188	20
TNFRSF12A_Q9NP84_OID21482_v1_Oncology.gz.Q9NP84.TNFRSF12A	TNFRSF12A	0.132924	0.183613		0.469106	0.874552	0.885685	20
ULBP2_Q9BZM5_OID20919_v1_Neurology.gz.Q9BZM5.ULBP2	ULBP2	-0.0170581	0.0235344		0.468564	0.874552	0.21535	20
CCL18_P55774_OID20395_v1_Cardiometabolic.gz.P55774.CCL18	CCL18	-0.0167843	0.0236396		0.477699	0.875023	0.884641	20
NPPB_P16860_OID20049_v1_Cardiometabolic.gz.P16860.NPPB	NPPB	0.0486033	0.0684056		0.477384	0.875023	0.945006	20
CD34_P28906_OID21025_v1_Neurology.gz.P28906.CD34	CD34	0.148748	0.208933		0.4765	0.875023	0.330537	20
PDIA3_P30101_OID30573_v1_Inflammation_II.gz.P30101.PDIA3	PDIA3	-0.198699	0.278737		0.475936	0.875023	0.460456	20
COMT_P21964_OID20086_v1_Cardiometabolic.gz.P21964.COMT	COMT	0.0194327	0.0272041		0.475024	0.875023	0.770133	20
SAA4_P35542_OID30726_v1_Inflammation_II.gz.P35542.SAA4	SAA4	-0.0251827	0.0352151		0.474541	0.875023	0.435656	20
TNFRSF14_Q92956_OID20783_v1_Inflammation.gz.Q92956.TNFRSF14	TNFRSF14	-0.074931	0.104717		0.474266	0.875023	0.343139	20
PNLIPRP2_P54317_OID20775_v1_Inflammation.gz.P54317.PNLIPRP2	PNLIPRP2	-0.0078728	0.0109941		0.473934	0.875023	0.746532	20
TIMP3_P35625_OID20684_v1_Inflammation.gz.P35625.TIMP3	TIMP3	-0.0149363	0.0208325		0.473392	0.875023	0.33712	20
SNAP29_O95721_OID21506_v1_Oncology.gz.O95721.SNAP29	SNAP29	-0.137386	0.191525		0.473175	0.875023	0.36408	19
TXNRD1_Q16881_OID21135_v1_Neurology.gz.Q16881.TXNRD1	TXNRD1	0.178622	0.248832		0.472855	0.875023	0.874241	19
SERPINA3_P01011_OID30786_v1_Inflammation_II.gz.P01011.SERPINA3	SERPINA3	-0.0266766	0.0381098		0.483931	0.876698	0.0130857	20
SPINK5_Q9NQ38_OID21148_v1_Neurology.gz.Q9NQ38.SPINK5	SPINK5	-0.021404	0.0305601		0.483683	0.876698	0.803469	20
PRKD2_Q9BZL6_OID30140_v1_Cardiometabolic_II.gz.Q9BZL6.PRKD2	PRKD2	-0.217846	0.31072		0.48324	0.876698	0.906373	20
SELPLG_Q14242_OID20560_v1_Inflammation.gz.Q14242.SELPLG	SELPLG	0.0110357	0.0157001		0.482112	0.876698	0.675721	20
GP1BA_P07359_OID20381_v1_Cardiometabolic.gz.P07359.GP1BA	GP1BA	0.0679282	0.0964365		0.481194	0.876698	0.646788	20
PTPRB_P23467_OID30324_v1_Cardiometabolic_II.gz.P23467.PTPRB	PTPRB	0.027264	0.0386691		0.480774	0.876698	0.0589326	20
SERPINA4_P29622_OID30774_v1_Inflammation_II.gz.P29622.SERPINA4	SERPINA4	-0.0154387	0.0218946		0.480725	0.876698	0.0429785	20
CD38_P28907_OID21316_v1_Oncology.gz.P28907.CD38	CD38	-0.0244045	0.0349573		0.4851	0.877438	0.558353	20
ST3GAL1_Q11201_OID21322_v1_Oncology.gz.Q11201.ST3GAL1	ST3GAL1	-0.0355338	0.0519277		0.49379	0.878018	0.225885	20
CCL28_Q9NRJ3_OID20569_v1_Inflammation.gz.Q9NRJ3.CCL28	CCL28	-0.146401	0.213929		0.493759	0.878018	0.499128	20
ITIH3_Q06033_OID20352_v1_Cardiometabolic.gz.Q06033.ITIH3	ITIH3	-0.0272466	0.0397941		0.49354	0.878018	0.137501	20
WFIKKN2_Q8TEU8_OID20785_v1_Inflammation.gz.Q8TEU8.WFIKKN2	WFIKKN2	0.0127137	0.0185628		0.493406	0.878018	0.0505142	20
DEFA1_DEFA1B_P59665_OID20344_v1_Cardiometabolic.gz.P59665.DEFA1	DEFA1	0.0409843	0.0596664		0.492151	0.878018	0.286393	20
DEFA1_DEFA1B_P59665_OID20344_v1_Cardiometabolic.gz.P59665.DEFA1B	DEFA1B	0.0409843	0.0596664		0.492151	0.878018	0.286393	20
BCR_P11274_OID20558_v1_Inflammation.gz.P11274.BCR	BCR	0.231869	0.337033		0.491471	0.878018	0.878959	14
PON3_Q15166_OID20777_v1_Inflammation.gz.Q15166.PON3	PON3	-0.0325329	0.0472554		0.491169	0.878018	0.322134	18
C1QA_P02745_OID20654_v1_Inflammation.gz.P02745.C1QA	C1QA	-0.0225431	0.0325947		0.489178	0.878018	0.437953	20
CD302_Q8IX05_OID21328_v1_Oncology.gz.Q8IX05.CD302	CD302	-0.0348878	0.0502081		0.48714	0.878018	0.0448351	20
ANGPTL3_Q9Y5C1_OID20407_v1_Cardiometabolic.gz.Q9Y5C1.ANGPTL3	ANGPTL3	0.0327481	0.0471248		0.487104	0.878018	0.188777	20
IGFBPL1_Q8WX77_OID20155_v1_Cardiometabolic.gz.Q8WX77.IGFBPL1	IGFBPL1	-0.0193231	0.0282912		0.494603	0.87811	0.93832	20
FBLN2_P98095_OID30378_v1_Cardiometabolic_II.gz.P98095.FBLN2	FBLN2	0.0324181	0.0478604		0.498186	0.879061	0.167102	20
COL3A1_P02461_OID30379_v1_Cardiometabolic_II.gz.P02461.COL3A1	COL3A1	-0.270743	0.399219		0.497657	0.879061	NA	NA
TNFRSF9_Q07011_OID20985_v1_Neurology.gz.Q07011.TNFRSF9	TNFRSF9	0.0472966	0.0696362		0.497014	0.879061	0.543242	20
ENPEP_Q07075_OID30135_v1_Cardiometabolic_II.gz.Q07075.ENPEP	ENPEP	-0.180095	0.264612		0.496126	0.879061	0.259009	20
LCAT_P04180_OID30677_v1_Inflammation_II.gz.P04180.LCAT	LCAT	-0.0746674	0.112004		0.504995	0.880309	0.121998	20
CEACAM16_Q2WEN9_OID31495_v1_Oncology_II.gz.Q2WEN9.CEACAM16	CEACAM16	-0.0245241	0.0367491		0.504556	0.880309	0.910685	20
CES3_Q6UWW8_OID21340_v1_Oncology.gz.Q6UWW8.CES3	CES3	-0.0748118	0.11209		0.5045	0.880309	0.457799	20
CCL24_O00175_OID20772_v1_Inflammation.gz.O00175.CCL24	CCL24	-0.0113039	0.0169315		0.504373	0.880309	0.502494	20
CRISP2_P16562_OID21456_v1_Oncology.gz.P16562.CRISP2	CRISP2	0.016467	0.0246357		0.503866	0.880309	0.362578	20
PENK_P01210_OID30666_v1_Inflammation_II.gz.P01210.PENK	PENK	-0.026902	0.0402093		0.503465	0.880309	0.753433	20
CTSD_P07339_OID20358_v1_Cardiometabolic.gz.P07339.CTSD	CTSD	-0.0345284	0.051498		0.502551	0.880309	0.991284	20
MAPKAPK2_P49137_OID31293_v1_Oncology_II.gz.P49137.MAPKAPK2	MAPKAPK2	-0.0596592	0.0885513		0.500486	0.880309	0.692496	20
PRSS8_Q16651_OID20763_v1_Inflammation.gz.Q16651.PRSS8	PRSS8	-0.0738417	0.111464		0.50767	0.880979	0.376743	20
TK1_P04183_OID31294_v1_Oncology_II.gz.P04183.TK1	TK1	0.0600947	0.0905547		0.506928	0.880979	0.989143	15
NRTN_Q99748_OID20465_v1_Inflammation.gz.Q99748.NRTN	NRTN	-0.142092	0.213849		0.506401	0.880979	0.704208	14
LIFR_P42702_OID20606_v1_Inflammation.gz.P42702.LIFR	LIFR	-0.0398087	0.060278		0.508985	0.881935	0.937186	13
SOST_Q9BQB4_OID20204_v1_Cardiometabolic.gz.Q9BQB4.SOST	SOST	-0.144049	0.224877		0.521805	0.882937	0.521382	20
CD80_P33681_OID30291_v1_Cardiometabolic_II.gz.P33681.CD80	CD80	0.0204477	0.0319174		0.521752	0.882937	0.118765	20
XCL1_P47992_OID21398_v1_Oncology.gz.P47992.XCL1	XCL1	0.0109954	0.0171182		0.520663	0.882937	0.989157	20
ANPEP_P15144_OID20350_v1_Cardiometabolic.gz.P15144.ANPEP	ANPEP	-0.0278915	0.0434053		0.520495	0.882937	0.288614	11
YES1_P07947_OID21348_v1_Oncology.gz.P07947.YES1	YES1	-0.104771	0.162738		0.519704	0.882937	0.904307	20
TNFRSF10B_O14763_OID20981_v1_Neurology.gz.O14763.TNFRSF10B	TNFRSF10B	-0.0287708	0.0446607		0.51944	0.882937	0.767525	20
LAIR2_Q6ISS4_OID20965_v1_Neurology.gz.Q6ISS4.LAIR2	LAIR2	-0.0127933	0.0198565		0.519387	0.882937	0.353219	20
MPI_P34949_OID21288_v1_Oncology.gz.P34949.MPI	MPI	0.0391672	0.0606712		0.518562	0.882937	0.707796	20
BOLA1_Q9Y3E2_OID30837_v1_Neurology_II.gz.Q9Y3E2.BOLA1	BOLA1	0.086907	0.1346		0.518496	0.882937	0.982094	20
CCL20_P78556_OID20671_v1_Inflammation.gz.P78556.CCL20	CCL20	0.0944772	0.146265		0.518323	0.882937	0.806724	20
ECM1_Q16610_OID30736_v1_Inflammation_II.gz.Q16610.ECM1	ECM1	0.0117704	0.0180745		0.514907	0.882937	0.391445	20
ADH4_P08319_OID20117_v1_Cardiometabolic.gz.P08319.ADH4	ADH4	-0.0609552	0.0935745		0.514783	0.882937	0.571626	20
SIGLEC10_Q96LC7_OID20537_v1_Inflammation.gz.Q96LC7.SIGLEC10	SIGLEC10	0.0196609	0.0300952		0.51357	0.882937	0.259062	10
CD101_Q93033_OID31480_v1_Oncology_II.gz.Q93033.CD101	CD101	0.010122	0.0154934		0.513557	0.882937	0.564049	20
NCAN_O14594_OID21055_v1_Neurology.gz.O14594.NCAN	NCAN	0.0598029	0.0913125		0.512516	0.882937	0.750029	20
PCSK7_Q16549_OID31410_v1_Oncology_II.gz.Q16549.PCSK7	PCSK7	0.0228558	0.0348287		0.511672	0.882937	0.270556	20
KRT18_P05783_OID21296_v1_Oncology.gz.P05783.KRT18	KRT18	0.166555	0.260979		0.523347	0.882956	0.0312818	20
LPO_P22079_OID20963_v1_Neurology.gz.P22079.LPO	LPO	-0.0270753	0.0423563		0.522676	0.882956	0.402454	20
ADAMTS1_Q9UHI8_OID30528_v1_Inflammation_II.gz.Q9UHI8.ADAMTS1	ADAMTS1	-0.234972	0.370399		0.525835	0.88586	0.532848	17
NTRK2_Q16620_OID20136_v1_Cardiometabolic.gz.Q16620.NTRK2	NTRK2	-0.115194	0.182541		0.528001	0.886918	0.684379	20
CACNB3_P54284_OID31039_v1_Neurology_II.gz.P54284.CACNB3	CACNB3	-0.0817473	0.12953		0.527972	0.886918	0.414116	20
GGT5_P36269_OID20909_v1_Neurology.gz.P36269.GGT5	GGT5	-0.0267518	0.0426517		0.530517	0.889851	0.492728	20
TMPRSS11D_O60235_OID31103_v1_Neurology_II.gz.O60235.TMPRSS11D	TMPRSS11D	-0.0610674	0.0978465		0.532552	0.891967	0.066719	8
GFRA3_O60609_OID20933_v1_Neurology.gz.O60609.GFRA3	GFRA3	0.100585	0.162471		0.535852	0.893603	0.614972	20
AKR1B1_P15121_OID21244_v1_Oncology.gz.P15121.AKR1B1	AKR1B1	0.0568948	0.0917637		0.535249	0.893603	0.538909	7
GGH_Q92820_OID20416_v1_Cardiometabolic.gz.Q92820.GGH	GGH	0.0175824	0.028335		0.534916	0.893603	0.585198	20
ATRN_O75882-2_OID30735_v1_Inflammation_II.gz.O75882.ATRN	ATRN	-0.0111364	0.0180757		0.537831	0.894318	0.167219	20
COMP_P49747_OID20405_v1_Cardiometabolic.gz.P49747.COMP	COMP	-0.0407926	0.0662022		0.537774	0.894318	0.0341138	20
FKBP4_Q02790_OID20960_v1_Neurology.gz.Q02790.FKBP4	FKBP4	-0.14784	0.240738		0.539143	0.895209	0.202841	8
SPINT3_P49223_OID31509_v1_Oncology_II.gz.P49223.SPINT3	SPINT3	-0.0812814	0.132836		0.54061	0.896356	0.00665644	20
CALCB_P10092_OID31100_v1_Neurology_II.gz.P10092.CALCB	CALCB	0.0803352	0.131892		0.54246	0.898134	0.63995	6
ITGA2_P17301_OID30570_v1_Inflammation_II.gz.P17301.ITGA2	ITGA2	0.0130683	0.0215095		0.543478	0.89853	0.586931	20
DCN_P07585_OID20106_v1_Cardiometabolic.gz.P07585.DCN	DCN	-0.184497	0.30427		0.544276	0.898561	0.283271	20
KLRD1_Q13241_OID20632_v1_Inflammation.gz.Q13241.KLRD1	KLRD1	-0.0175367	0.0293358		0.549979	0.898973	0.790706	20
NOS1_P29475_OID20863_v1_Neurology.gz.P29475.NOS1	NOS1	0.0575616	0.0961814		0.549527	0.898973	0.814159	20
COL1A1_P02452_OID20335_v1_Cardiometabolic.gz.P02452.COL1A1	COL1A1	-0.167416	0.279608		0.549338	0.898973	0.655503	20
CA5A_P35218_OID20075_v1_Cardiometabolic.gz.P35218.CA5A	CA5A	-0.0125222	0.0208829		0.548747	0.898973	0.660547	20
GALNT2_Q10471_OID21423_v1_Oncology.gz.Q10471.GALNT2	GALNT2	0.0247031	0.0411532		0.548324	0.898973	0.24036	20
ADM_P35318_OID21467_v1_Oncology.gz.P35318.ADM	ADM	-0.0456049	0.0757143		0.546955	0.898973	0.366119	20
FSTL1_Q12841_OID30254_v1_Cardiometabolic_II.gz.Q12841.FSTL1	FSTL1	-0.0492963	0.0817693		0.546595	0.898973	0.197396	20
C5_P01031_OID30744_v1_Inflammation_II.gz.P01031.C5	C5	0.0503595	0.0844723		0.551064	0.899474	0.0147792	20
NAAA_Q02083_OID20931_v1_Neurology.gz.Q02083.NAAA	NAAA	-0.0116268	0.0198283		0.557624	0.899998	0.511942	20
SERPINB8_P50452_OID20630_v1_Inflammation.gz.P50452.SERPINB8	SERPINB8	-0.0100343	0.0171112		0.557597	0.899998	NA	NA
F10_P00742_OID30684_v1_Inflammation_II.gz.P00742.F10	F10	0.0395545	0.0674475		0.557574	0.899998	0.555209	20
CD84_Q9UIB8_OID20607_v1_Inflammation.gz.Q9UIB8.CD84	CD84	0.0554779	0.0943177		0.556396	0.899998	0.336736	20
PIGR_P01833_OID21102_v1_Neurology.gz.P01833.PIGR	PIGR	-0.0897728	0.152573		0.556269	0.899998	0.218442	15
ALCAM_Q13740_OID20273_v1_Cardiometabolic.gz.Q13740.ALCAM	ALCAM	0.0633067	0.107437		0.555699	0.899998	0.517734	20
IL1RN_P18510_OID20700_v1_Inflammation.gz.P18510.IL1RN	IL1RN	0.0357286	0.0603466		0.553813	0.899998	0.0931755	20
ADAMTS4_O75173_OID30471_v1_Inflammation_II.gz.O75173.ADAMTS4	ADAMTS4	-0.0605623	0.102143		0.553235	0.899998	0.331942	20
RNASET2_O00584_OID20321_v1_Cardiometabolic.gz.O00584.RNASET2	RNASET2	0.0166087	0.0297375		0.576495	0.900237	0.116941	20
MAP2K1_Q02750_OID31468_v1_Oncology_II.gz.Q02750.MAP2K1	MAP2K1	-0.154552	0.276338		0.575966	0.900237	0.505636	18
RNASE3_P12724_OID20203_v1_Cardiometabolic.gz.P12724.RNASE3	RNASE3	0.0344722	0.0615729		0.575574	0.900237	0.77271	20
MDK_P21741_OID21489_v1_Oncology.gz.P21741.MDK	MDK	0.100368	0.179204		0.575429	0.900237	0.923132	16
VEGFC_P49767_OID21524_v1_Oncology.gz.P49767.VEGFC	VEGFC	-0.276289	0.492792		0.575029	0.900237	0.767967	9
KLK6_Q92876_OID21526_v1_Oncology.gz.Q92876.KLK6	KLK6	-0.0367182	0.0653638		0.574285	0.900237	0.531894	20
TNFSF8_P32971_OID30384_v1_Cardiometabolic_II.gz.P32971.TNFSF8	TNFSF8	-0.0291979	0.0518587		0.573415	0.900237	0.610158	20
SCP2_P22307_OID21161_v1_Oncology.gz.P22307.SCP2	SCP2	-0.159202	0.282734		0.573379	0.900237	0.706723	20
FASLG_P48023_OID20665_v1_Inflammation.gz.P48023.FASLG	FASLG	-0.100869	0.178955		0.57299	0.900237	0.432285	20
ALDH3A1_P30838_OID20512_v1_Inflammation.gz.P30838.ALDH3A1	ALDH3A1	0.0148227	0.0262674		0.572548	0.900237	0.0989898	20
PTGDS_P41222_OID20408_v1_Cardiometabolic.gz.P41222.PTGDS	PTGDS	-0.0829781	0.145853		0.569413	0.900237	0.840241	14
REG1A_P05451_OID20415_v1_Cardiometabolic.gz.P05451.REG1A	REG1A	-0.0278508	0.0489447		0.569338	0.900237	0.436827	20
REG1B_P48304_OID20266_v1_Cardiometabolic.gz.P48304.REG1B	REG1B	-0.0202888	0.0356528		0.569311	0.900237	0.201076	20
TLR1_Q15399_OID30532_v1_Inflammation_II.gz.Q15399.TLR1	TLR1	-0.0191752	0.0335029		0.567089	0.900237	0.639716	20
C7_P10643_OID30766_v1_Inflammation_II.gz.P10643.C7	C7	0.00834694	0.0145495		0.566176	0.900237	0.945922	20
SFRP1_Q8N474_OID20984_v1_Neurology.gz.Q8N474.SFRP1	SFRP1	-0.0367015	0.0638966		0.565705	0.900237	0.716719	20
LAMP1_P11279_OID30416_v1_Cardiometabolic_II.gz.P11279.LAMP1	LAMP1	-0.11112	0.193104		0.564993	0.900237	0.204283	20
OLR1_P78380_OID20183_v1_Cardiometabolic.gz.P78380.OLR1	OLR1	-0.0776467	0.134906		0.564911	0.900237	0.669258	20
CNDP1_Q96KN2_OID20347_v1_Cardiometabolic.gz.Q96KN2.CNDP1	CNDP1	0.0247918	0.0430276		0.564492	0.900237	0.737952	20
DHRS4L2_Q6PKH6_OID31072_v1_Neurology_II.gz.Q6PKH6.DHRS4L2	DHRS4L2	-0.0384401	0.0664593		0.562994	0.900237	0.0488823	20
SOD1_P00441_OID20386_v1_Cardiometabolic.gz.P00441.SOD1	SOD1	0.0940613	0.162391		0.562435	0.900237	0.963062	20
JAM3_Q9BX67_OID30586_v1_Inflammation_II.gz.Q9BX67.JAM3	JAM3	0.0624186	0.107654		0.562044	0.900237	0.682745	20
CASP1_P29466_OID20854_v1_Neurology.gz.P29466.CASP1	CASP1	-0.129153	0.221261		0.559415	0.900237	0.880546	16
SLC16A1_P53985_OID20799_v1_Neurology.gz.P53985.SLC16A1	SLC16A1	0.11496	0.196852		0.559227	0.900237	0.0755578	20
EBI3_IL27_Q14213_Q8NEV9_OID21389_v1_Oncology.gz.Q8NEV9.IL27	IL27	0.0950926	0.171079		0.578319	0.900648	0.47411	20
FCGR2B_P31994_OID21215_v1_Oncology.gz.P31994.FCGR2B	FCGR2B	0.0148195	0.0266194		0.57772	0.900648	0.972352	20
MIF_P14174_OID21073_v1_Neurology.gz.P14174.MIF	MIF	0.0605817	0.114361		0.596293	0.900684	0.461336	20
PRG2_P13727_OID30381_v1_Cardiometabolic_II.gz.P13727.PRG2	PRG2	0.0845267	0.159236		0.59554	0.900684	0.101111	20
CTSZ_Q9UBR2_OID20365_v1_Cardiometabolic.gz.Q9UBR2.CTSZ	CTSZ	0.0204585	0.0385076		0.595222	0.900684	0.303978	20
GGT1_P19440_OID21075_v1_Neurology.gz.P19440.GGT1	GGT1	-0.0267446	0.0503284		0.595141	0.900684	0.399269	20
IGSF8_Q969P0_OID20167_v1_Cardiometabolic.gz.Q969P0.IGSF8	IGSF8	-0.0465228	0.0875177		0.595016	0.900684	0.0414568	20
GP2_P55259_OID20090_v1_Cardiometabolic.gz.P55259.GP2	GP2	-0.0277094	0.0520379		0.59439	0.900684	0.815984	20
TLR4_O00206_OID30428_v1_Inflammation_II.gz.O00206.TLR4	TLR4	0.032525	0.0610716		0.59433	0.900684	0.77307	20
BRSK2_Q8IWQ3_OID31042_v1_Neurology_II.gz.Q8IWQ3.BRSK2	BRSK2	0.0111504	0.0208641		0.593044	0.900684	0.0476786	20
MATN3_O15232_OID20979_v1_Neurology.gz.O15232.MATN3	MATN3	0.0124134	0.0232252		0.593008	0.900684	0.0923074	20
EGFR_P00533_OID20319_v1_Cardiometabolic.gz.P00533.EGFR	EGFR	-0.0379005	0.0704871		0.590788	0.900684	0.475476	20
NELL1_Q92832_OID21494_v1_Oncology.gz.Q92832.NELL1	NELL1	-0.0184993	0.0343799		0.590518	0.900684	0.841593	20
KEL_P23276_OID20881_v1_Neurology.gz.P23276.KEL	KEL	-0.0345164	0.06374		0.588151	0.900684	0.43022	6
LGALS8_O00214_OID21041_v1_Neurology.gz.O00214.LGALS8	LGALS8	0.0254298	0.0469488		0.588061	0.900684	0.193263	20
FCER1A_P12319_OID30992_v1_Neurology_II.gz.P12319.FCER1A	FCER1A	0.0460701	0.0849693		0.587683	0.900684	0.631758	20
GPIHBP1_Q8IV16_OID31469_v1_Oncology_II.gz.Q8IV16.GPIHBP1	GPIHBP1	0.0242953	0.0446155		0.586064	0.900684	0.752651	20
NBL1_P41271_OID21486_v1_Oncology.gz.P41271.NBL1	NBL1	0.0658776	0.120756		0.58538	0.900684	0.336568	20
IL1RL2_Q9HB29_OID20487_v1_Inflammation.gz.Q9HB29.IL1RL2	IL1RL2	0.0151144	0.0276602		0.58477	0.900684	0.528603	20
MBL2_P11226_OID30759_v1_Inflammation_II.gz.P11226.MBL2	MBL2	0.00763409	0.0139693		0.584729	0.900684	0.699331	20
S100A12_P80511_OID21374_v1_Oncology.gz.P80511.S100A12	S100A12	-0.0319341	0.0582859		0.58377	0.900684	0.626314	13
ANG_P03950_OID20403_v1_Cardiometabolic.gz.P03950.ANG	ANG	0.0180708	0.0328253		0.581967	0.900684	0.646652	20
CRHBP_P24387_OID20747_v1_Inflammation.gz.P24387.CRHBP	CRHBP	0.0118458	0.0215123		0.581872	0.900684	0.209874	20
TNFRSF10C_O14798_OID20265_v1_Cardiometabolic.gz.O14798.TNFRSF10C	TNFRSF10C	0.0257409	0.0465724		0.580464	0.900684	0.763105	20
IL17RB_Q9NRM6_OID20585_v1_Inflammation.gz.Q9NRM6.IL17RB	IL17RB	-0.00863781	0.0156255		0.580399	0.900684	0.402983	20
SNCA_P37840_OID30645_v1_Inflammation_II.gz.P37840.SNCA	SNCA	-0.146088	0.27783		0.599015	0.901257	0.0645067	20
P4HB_P07237_OID21509_v1_Oncology.gz.P07237.P4HB	P4HB	0.10176	0.19343		0.598832	0.901257	0.930896	20
PAEP_P09466_OID20925_v1_Neurology.gz.P09466.PAEP	PAEP	0.0109214	0.0207424		0.598525	0.901257	0.154084	20
DPP10_Q8N608_OID20527_v1_Inflammation.gz.Q8N608.DPP10	DPP10	-0.0237361	0.0460887		0.606547	0.904335	0.0623011	20
TNXB_P22105_OID21107_v1_Neurology.gz.P22105.TNXB	TNXB	-0.0278767	0.0540979		0.606343	0.904335	0.0138386	20
SMPDL3A_Q92484_OID20676_v1_Inflammation.gz.Q92484.SMPDL3A	SMPDL3A	0.0079756	0.0154599		0.605931	0.904335	0.844683	19
PRTN3_P24158_OID20329_v1_Cardiometabolic.gz.P24158.PRTN3	PRTN3	-0.0149484	0.0289518		0.60563	0.904335	0.959348	20
HDGF_P51858_OID21455_v1_Oncology.gz.P51858.HDGF	HDGF	-0.00569743	0.0110188		0.605112	0.904335	0.0350633	20
CST1_P01037_OID30581_v1_Inflammation_II.gz.P01037.CST1	CST1	0.0136642	0.0263014		0.603395	0.904335	0.264433	20
HSPB1_P04792_OID20230_v1_Cardiometabolic.gz.P04792.HSPB1	HSPB1	0.0145315	0.0279614		0.603274	0.904335	0.171653	20
PTK7_Q13308_OID20880_v1_Neurology.gz.Q13308.PTK7	PTK7	0.116148	0.227819		0.610174	0.90857	0.337124	20
GZMH_P20718_OID20096_v1_Cardiometabolic.gz.P20718.GZMH	GZMH	0.0521364	0.102557		0.611198	0.908921	0.376515	5
CDH5_P33151_OID20243_v1_Cardiometabolic.gz.P33151.CDH5	CDH5	0.0278249	0.0550163		0.613026	0.910466	0.807196	20
GSTP1_P09211_OID20876_v1_Neurology.gz.P09211.GSTP1	GSTP1	-0.030943	0.0616464		0.615708	0.910932	0.468046	20
GIP_P09681_OID30288_v1_Cardiometabolic_II.gz.P09681.GIP	GIP	0.134692	0.268329		0.615692	0.910932	0.18721	20
SNAP25_P60880_OID30811_v1_Neurology_II.gz.P60880.SNAP25	SNAP25	-0.0610077	0.121406		0.615308	0.910932	0.153808	20
CD59_P13987_OID20339_v1_Cardiometabolic.gz.P13987.CD59	CD59	0.0250518	0.0505753		0.620362	0.911972	0.0267373	20
GSTT2B_P0CG30_OID31097_v1_Neurology_II.gz.P0CG30.GSTT2B	GSTT2B	0.00597301	0.0120458		0.619994	0.911972	0.552624	20
PPME1_Q9Y570_OID21347_v1_Oncology.gz.Q9Y570.PPME1	PPME1	-0.16095	0.323682		0.619016	0.911972	0.662618	20
MLN_P12872_OID20541_v1_Inflammation.gz.P12872.MLN	MLN	0.01491	0.0299792		0.618946	0.911972	0.331273	20
AGR2_O95994_OID20896_v1_Neurology.gz.O95994.AGR2	AGR2	0.0559449	0.112292		0.618337	0.911972	0.280408	20
C1QTNF9_P0C862_OID30620_v1_Inflammation_II.gz.P0C862.C1QTNF9	C1QTNF9	0.00678126	0.0137676		0.622328	0.913698	0.0792719	20
STC1_P52823_OID21014_v1_Neurology.gz.P52823.STC1	STC1	-0.108649	0.22124		0.623361	0.914052	0.442332	15
SERPINC1_P01008_OID30789_v1_Inflammation_II.gz.P01008.SERPINC1	SERPINC1	0.115424	0.236295		0.625215	0.914446	0.0279586	16
PLA2G7_Q13093_OID21105_v1_Neurology.gz.Q13093.PLA2G7	PLA2G7	-0.0697553	0.142588		0.624695	0.914446	0.070629	20
SCGN_O76038_OID20457_v1_Inflammation.gz.O76038.SCGN	SCGN	-0.0756501	0.156437		0.628682	0.918353	0.479968	20
VWA1_Q6PCB0_OID21421_v1_Oncology.gz.Q6PCB0.VWA1	VWA1	0.0209744	0.0436472		0.63084	0.920341	0.532879	20
DNPEP_Q9ULA0_OID31118_v1_Neurology_II.gz.Q9ULA0.DNPEP	DNPEP	-0.134485	0.28087		0.632069	0.920969	0.361089	7
FCRL2_Q96LA5_OID20639_v1_Inflammation.gz.Q96LA5.FCRL2	FCRL2	0.00970648	0.022171		0.66153	0.921987	0.803537	20
IL5RA_Q01344_OID20601_v1_Inflammation.gz.Q01344.IL5RA	IL5RA	-0.0194683	0.0444279		0.661242	0.921987	0.381379	20
CASP3_P42574_OID20305_v1_Cardiometabolic.gz.P42574.CASP3	CASP3	0.0459585	0.104714		0.660739	0.921987	0.306642	20
C1QL2_Q7Z5L3_OID30515_v1_Inflammation_II.gz.Q7Z5L3.C1QL2	C1QL2	0.0203146	0.0462729		0.660649	0.921987	0.43883	20
CCL5_P13501_OID20412_v1_Cardiometabolic.gz.P13501.CCL5	CCL5	0.0318185	0.0724042		0.66033	0.921987	0.446366	20
CXCL9_Q07325_OID20675_v1_Inflammation.gz.Q07325.CXCL9	CXCL9	-0.0394206	0.0894523		0.659438	0.921987	0.347403	20
TNFRSF17_Q02223_OID30589_v1_Inflammation_II.gz.Q02223.TNFRSF17	TNFRSF17	-0.0387334	0.0877009		0.65874	0.921987	0.672837	20
TOP2B_Q02880_OID30559_v1_Inflammation_II.gz.Q02880.TOP2B	TOP2B	0.0668609	0.151342		0.658643	0.921987	0.168007	20
AKT3_Q9Y243_OID21197_v1_Oncology.gz.Q9Y243.AKT3	AKT3	0.0979461	0.221652		0.658569	0.921987	0.938935	20
MMP9_P14780_OID21103_v1_Neurology.gz.P14780.MMP9	MMP9	-0.0374098	0.0845126		0.658016	0.921987	0.64906	20
PLA2G2A_P14555_OID20274_v1_Cardiometabolic.gz.P14555.PLA2G2A	PLA2G2A	0.00824971	0.0185763		0.656972	0.921987	0.705591	20
LGALS9_O00182_OID20781_v1_Inflammation.gz.O00182.LGALS9	LGALS9	0.0128278	0.0288746		0.656855	0.921987	0.0350037	20
EPO_P01588_OID20522_v1_Inflammation.gz.P01588.EPO	EPO	0.0700441	0.156767		0.655017	0.921987	0.00143114	20
SMPD1_P17405_OID21028_v1_Neurology.gz.P17405.SMPD1	SMPD1	0.0150651	0.0336679		0.654541	0.921987	0.744425	20
GHR_P10912_OID30574_v1_Inflammation_II.gz.P10912.GHR	GHR	0.00895452	0.0199766		0.653973	0.921987	0.697118	20
PCSK9_Q8NBP7_OID20235_v1_Cardiometabolic.gz.Q8NBP7.PCSK9	PCSK9	-0.0124895	0.0278334		0.653631	0.921987	0.00135462	13
BMP10_O95393_OID30575_v1_Inflammation_II.gz.O95393.BMP10	BMP10	-0.0159706	0.0353012		0.650973	0.921987	NA	NA
ITGAL_P20701_OID30537_v1_Inflammation_II.gz.P20701.ITGAL	ITGAL	-0.0353566	0.0781477		0.650957	0.921987	0.422516	20
EDN1_P05305_OID30224_v1_Cardiometabolic_II.gz.P05305.EDN1	EDN1	-0.025395	0.0561288		0.65095	0.921987	0.142927	20
CEACAM6_P40199_OID30362_v1_Cardiometabolic_II.gz.P40199.CEACAM6	CEACAM6	-0.0496584	0.109618		0.650538	0.921987	0.915424	20
CEACAM8_P31997_OID20102_v1_Cardiometabolic.gz.P31997.CEACAM8	CEACAM8	-0.0457335	0.100946		0.650514	0.921987	0.899859	20
UMOD_P07911_OID20237_v1_Cardiometabolic.gz.P07911.UMOD	UMOD	-0.00674252	0.0148755		0.650359	0.921987	0.95227	20
SERPINB9_P50453_OID20932_v1_Neurology.gz.P50453.SERPINB9	SERPINB9	0.052851	0.1165		0.650076	0.921987	0.801597	20
SERPINI1_Q99574_OID30604_v1_Inflammation_II.gz.Q99574.SERPINI1	SERPINI1	-0.0142509	0.0313239		0.649143	0.921987	0.191688	20
CCL8_P80075_OID21466_v1_Oncology.gz.P80075.CCL8	CCL8	-0.00713573	0.0156371		0.648151	0.921987	0.866103	20
KLRB1_Q12918_OID20629_v1_Inflammation.gz.Q12918.KLRB1	KLRB1	0.190468	0.415881		0.646962	0.921987	0.248515	6
SULT1A1_P50225_OID21031_v1_Neurology.gz.P50225.SULT1A1	SULT1A1	-0.0592634	0.129181		0.646406	0.921987	0.477054	20
SIRPA_P78324_OID20304_v1_Cardiometabolic.gz.P78324.SIRPA	SIRPA	-0.00466324	0.0101314		0.645318	0.921987	0.466407	20
C4BPB_P20851_OID21481_v1_Oncology.gz.P20851.C4BPB	C4BPB	-0.0397666	0.0860929		0.64415	0.921987	0.607805	10
COL18A1_P39060_OID20332_v1_Cardiometabolic.gz.P39060.COL18A1	COL18A1	-0.0355158	0.0757102		0.638996	0.921987	0.371499	20
LY6D_Q14210_OID20708_v1_Inflammation.gz.Q14210.LY6D	LY6D	-0.0131859	0.0280756		0.638601	0.921987	0.155654	20
PCOLCE_Q15113_OID20384_v1_Cardiometabolic.gz.Q15113.PCOLCE	PCOLCE	0.0331551	0.0705177		0.638235	0.921987	0.000588162	20
IL17RA_Q96F46_OID21089_v1_Neurology.gz.Q96F46.IL17RA	IL17RA	-0.00663443	0.0140342		0.636404	0.921987	0.13363	20
AHCY_P23526_OID20199_v1_Cardiometabolic.gz.P23526.AHCY	AHCY	0.0207468	0.0438795		0.636347	0.921987	0.840131	9
TEX101_Q9BY14_OID30971_v1_Neurology_II.gz.Q9BY14.TEX101	TEX101	-0.0261659	0.0551118		0.634945	0.921987	0.384434	20
MAPK13_O15264_OID31205_v1_Oncology_II.gz.O15264.MAPK13	MAPK13	-0.106236	0.223603		0.634707	0.921987	0.266685	20
PON2_Q15165_OID20088_v1_Cardiometabolic.gz.Q15165.PON2	PON2	0.00579377	0.0135356		0.668622	0.92406	0.508587	20
RNASE1_P07998_OID30672_v1_Inflammation_II.gz.P07998.RNASE1	RNASE1	-0.0269418	0.0628902		0.668364	0.92406	0.0165146	14
CTHRC1_Q96CG8_OID30393_v1_Cardiometabolic_II.gz.Q96CG8.CTHRC1	CTHRC1	0.0318337	0.0742523		0.668124	0.92406	0.652513	20
RLN2_P04090_OID30601_v1_Inflammation_II.gz.P04090.RLN2	RLN2	0.0419325	0.097223		0.666249	0.92406	0.767224	20
GPC1_P35052_OID21438_v1_Oncology.gz.P35052.GPC1	GPC1	-0.0157204	0.0364036		0.66586	0.92406	0.48927	20
CD74_P04233_OID21040_v1_Neurology.gz.P04233.CD74	CD74	0.12144	0.281171		0.665809	0.92406	0.606812	17
IL18_Q14116_OID20694_v1_Inflammation.gz.Q14116.IL18	IL18	-0.0177301	0.0410468		0.665779	0.92406	0.885708	20
FSTL3_O95633_OID20782_v1_Inflammation.gz.O95633.FSTL3	FSTL3	-0.0602716	0.142283		0.671854	0.9241	0.492658	20
SV2A_Q7L0J3_OID30965_v1_Neurology_II.gz.Q7L0J3.SV2A	SV2A	0.037225	0.0877617		0.67145	0.9241	0.959727	20
CDH2_P19022_OID20170_v1_Cardiometabolic.gz.P19022.CDH2	CDH2	-0.0603233	0.142047		0.671077	0.9241	0.234952	20
MMP3_P08254_OID21083_v1_Neurology.gz.P08254.MMP3	MMP3	-0.0108545	0.0254369		0.669581	0.9241	0.250978	20
FCGR3B_O75015_OID20387_v1_Cardiometabolic.gz.O75015.FCGR3B	FCGR3B	-0.00691774	0.0164433		0.673972	0.92591	0.985016	20
CTBS_Q01459_OID30710_v1_Inflammation_II.gz.Q01459.CTBS	CTBS	-0.0144027	0.0344204		0.675629	0.927082	0.33951	20
TNFSF13_O75888_OID20733_v1_Inflammation.gz.O75888.TNFSF13	TNFSF13	0.0174291	0.0430453		0.68555	0.928551	0.00244675	20
FAP_Q12884_OID20330_v1_Cardiometabolic.gz.Q12884.FAP	FAP	0.0183463	0.0452634		0.68524	0.928551	0.857087	16
FKBP5_Q13451_OID20937_v1_Neurology.gz.Q13451.FKBP5	FKBP5	-0.026439	0.0651604		0.684924	0.928551	0.00110655	20
TPSAB1_Q15661_OID20642_v1_Inflammation.gz.Q15661.TPSAB1	TPSAB1	-0.00647343	0.0159423		0.684703	0.928551	0.158399	20
RSPO1_Q2MKA7_OID20938_v1_Neurology.gz.Q2MKA7.RSPO1	RSPO1	0.0313887	0.0770817		0.683851	0.928551	0.0202198	20
SHH_Q15465_OID30516_v1_Inflammation_II.gz.Q15465.SHH	SHH	-0.0868123	0.21301		0.683604	0.928551	0.912135	20
CHRDL2_Q6WN34_OID20223_v1_Cardiometabolic.gz.Q6WN34.CHRDL2	CHRDL2	0.0185	0.0452619		0.682736	0.928551	0.0245703	20
CSF3R_Q99062_OID30527_v1_Inflammation_II.gz.Q99062.CSF3R	CSF3R	0.0093605	0.0228764		0.682409	0.928551	0.501179	12
EPHA2_P29317_OID21342_v1_Oncology.gz.P29317.EPHA2	EPHA2	-0.0401968	0.0976744		0.680677	0.928551	0.836791	20
TNFRSF1A_P19438_OID21155_v1_Neurology.gz.P19438.TNFRSF1A	TNFRSF1A	-0.079988	0.193067		0.678654	0.928551	NA	NA
NTproBNP_NTproBNP_OID20125_v1_Cardiometabolic.gz.P16860.NPPB	NPPB	0.0198912	0.0478783		0.677809	0.928551	0.769459	20
PSAP_P07602_OID30419_v1_Cardiometabolic_II.gz.P07602.PSAP	PSAP	-0.0233514	0.059379		0.694127	0.933592	0.863303	20
KLK10_O43240_OID21523_v1_Oncology.gz.O43240.KLK10	KLK10	0.00807087	0.0205174		0.694049	0.933592	0.367829	20
CPB1_P15086_OID20289_v1_Cardiometabolic.gz.P15086.CPB1	CPB1	0.0441406	0.111895		0.693225	0.933592	0.43163	20
KLK12_Q9UKR0_OID21201_v1_Oncology.gz.Q9UKR0.KLK12	KLK12	0.00408622	0.0103285		0.692382	0.933592	0.289015	20
MEP1B_Q16820_OID20168_v1_Cardiometabolic.gz.Q16820.MEP1B	MEP1B	0.00448881	0.0113204		0.691719	0.933592	0.292059	20
LACRT_Q9GZZ8_OID31367_v1_Oncology_II.gz.Q9GZZ8.LACRT	LACRT	0.0762096	0.191769		0.69107	0.933592	0.580359	20
IL17C_Q9P0M4_OID20477_v1_Inflammation.gz.Q9P0M4.IL17C	IL17C	0.0385874	0.100235		0.70026	0.937471	0.877169	20
ACRBP_Q8NEB7_OID31385_v1_Oncology_II.gz.Q8NEB7.ACRBP	ACRBP	-0.0324327	0.0840817		0.699698	0.937471	0.307146	20
TTR_P02766_OID30782_v1_Inflammation_II.gz.P02766.TTR	TTR	-0.0395434	0.102515		0.699694	0.937471	0.578871	20
EFEMP1_Q12805_OID20414_v1_Cardiometabolic.gz.Q12805.EFEMP1	EFEMP1	0.0246154	0.0636217		0.698828	0.937471	0.000695697	20
PDZD2_O15018_OID30151_v1_Cardiometabolic_II.gz.O15018.PDZD2	PDZD2	0.0200617	0.0527207		0.703553	0.937529	0.637277	20
TNR_Q92752_OID20957_v1_Neurology.gz.Q92752.TNR	TNR	0.0122232	0.0320702		0.7031	0.937529	0.746602	20
C8B_P07358_OID30719_v1_Inflammation_II.gz.P07358.C8B	C8B	0.00901475	0.0236029		0.70251	0.937529	0.157813	20
MET_P08581_OID20269_v1_Cardiometabolic.gz.P08581.MET	MET	-0.0291768	0.0761287		0.70153	0.937529	0.587545	17
SFTPD_P35247_OID20214_v1_Cardiometabolic.gz.P35247.SFTPD	SFTPD	-0.00612746	0.0162116		0.705455	0.938979	0.777757	20
FGF21_Q9NSA1_OID21402_v1_Oncology.gz.Q9NSA1.FGF21	FGF21	0.037268	0.0989619		0.706479	0.939259	0.895826	20
CASP8_Q14790_OID21414_v1_Oncology.gz.Q14790.CASP8	CASP8	0.0232372	0.0631778		0.713017	0.939294	0.118645	20
VEGFA_P15692_OID20650_v1_Inflammation.gz.P15692.VEGFA	VEGFA	0.00644842	0.0175227		0.712871	0.939294	0.884298	20
COL6A3_P12111_OID20292_v1_Cardiometabolic.gz.P12111.COL6A3	COL6A3	0.0492214	0.133172		0.711676	0.939294	0.53612	19
CALCA_P01258_OID20983_v1_Neurology.gz.P01258.CALCA	CALCA	-0.0445739	0.120501		0.711453	0.939294	0.00930278	20
ODAM_A1E959_OID20793_v1_Neurology.gz.A1E959.ODAM	ODAM	-0.017279	0.046691		0.711329	0.939294	0.284367	20
DGCR6_Q14129_OID30859_v1_Neurology_II.gz.Q14129.DGCR6	DGCR6	0.0940429	0.252134		0.709158	0.939294	0.368524	20
ELN_P15502_OID30301_v1_Cardiometabolic_II.gz.P15502.ELN	ELN	-0.0693841	0.185718		0.708703	0.939294	0.76959	20
VCAN_P13611_OID21026_v1_Neurology.gz.P13611.VCAN	VCAN	-0.00696125	0.0185694		0.707751	0.939294	0.376846	20
CXCL14_O95715_OID20458_v1_Inflammation.gz.O95715.CXCL14	CXCL14	0.0620724	0.169344		0.713958	0.939461	0.299991	20
SBSN_Q6UWP8_OID30398_v1_Cardiometabolic_II.gz.Q6UWP8.SBSN	SBSN	0.00872157	0.0239016		0.71519	0.940011	0.468164	20
CFHR2_P36980_OID30720_v1_Inflammation_II.gz.P36980.CFHR2	CFHR2	0.00452764	0.0127427		0.722356	0.942985	0.10127	20
PAPPA_Q13219_OID20421_v1_Inflammation.gz.Q13219.PAPPA	PAPPA	0.0638311	0.179186		0.72167	0.942985	0.478986	20
WFIKKN1_Q96NZ8_OID20939_v1_Neurology.gz.Q96NZ8.WFIKKN1	WFIKKN1	0.017185	0.0481262		0.72103	0.942985	0.840353	20
COL28A1_Q2UY09_OID30969_v1_Neurology_II.gz.Q2UY09.COL28A1	COL28A1	0.00538168	0.0150135		0.720002	0.942985	0.170693	20
AMY2B_P19961_OID20340_v1_Cardiometabolic.gz.P19961.AMY2B	AMY2B	0.0119694	0.033384		0.719942	0.942985	0.0171146	20
ITIH5_Q86UX2_OID31430_v1_Oncology_II.gz.Q86UX2.ITIH5	ITIH5	0.0374295	0.103864		0.71857	0.942985	0.890115	6
SIGLEC5_O15389_OID21082_v1_Neurology.gz.O15389.SIGLEC5	SIGLEC5	-0.00473265	0.0133801		0.723557	0.943486	0.220172	20
CD300A_Q9UGN4_OID30576_v1_Inflammation_II.gz.Q9UGN4.CD300A	CD300A	-0.0199653	0.0571669		0.726905	0.946781	0.473904	20
TNFRSF11A_Q9Y6Q6_OID20646_v1_Inflammation.gz.Q9Y6Q6.TNFRSF11A	TNFRSF11A	-0.0107695	0.0310969		0.729102	0.947504	0.309361	20
PRSS27_Q9BQR3_OID20212_v1_Cardiometabolic.gz.Q9BQR3.PRSS27	PRSS27	0.0171841	0.0495098		0.728528	0.947504	0.836319	20
LGALS3_P17931_OID20284_v1_Cardiometabolic.gz.P17931.LGALS3	LGALS3	-0.00777662	0.0225909		0.730668	0.948471	0.267287	20
ARSA_P15289_OID21138_v1_Neurology.gz.P15289.ARSA	ARSA	0.0115383	0.0336536		0.731708	0.948754	0.920703	20
IFNGR1_P15260_OID20678_v1_Inflammation.gz.P15260.IFNGR1	IFNGR1	-0.0235303	0.0702085		0.737513	0.949877	0.715445	20
PLA2G15_Q8NCC3_OID21473_v1_Oncology.gz.Q8NCC3.PLA2G15	PLA2G15	-0.0178942	0.0533521		0.737325	0.949877	0.371729	20
PLG_P00747_OID30785_v1_Inflammation_II.gz.P00747.PLG	PLG	-0.0175667	0.0523335		0.73712	0.949877	0.264063	20
CD177_Q8N6Q3_OID21119_v1_Neurology.gz.Q8N6Q3.CD177	CD177	0.00832472	0.0247968		0.737084	0.949877	0.0536494	19
FGFBP1_Q14512_OID21507_v1_Oncology.gz.Q14512.FGFBP1	FGFBP1	0.0378119	0.112593		0.737	0.949877	0.187342	18
DPEP1_P16444_OID20897_v1_Neurology.gz.P16444.DPEP1	DPEP1	0.0051115	0.0152009		0.736673	0.949877	0.994199	20
LTBP2_Q14767_OID20254_v1_Cardiometabolic.gz.Q14767.LTBP2	LTBP2	-0.0417448	0.126191		0.740791	0.953036	0.2851	20
BTN3A2_P78410_OID20540_v1_Inflammation.gz.P78410.BTN3A2	BTN3A2	0.00725508	0.02205		0.742134	0.9537	0.239221	20
GPNMB_Q14956_OID20173_v1_Cardiometabolic.gz.Q14956.GPNMB	GPNMB	-0.0132491	0.0407436		0.745043	0.95425	0.794091	9
LRPAP1_P30533_OID21059_v1_Neurology.gz.P30533.LRPAP1	LRPAP1	0.0236285	0.0724841		0.744438	0.95425	0.89585	20
NCAM1_P13591_OID20354_v1_Cardiometabolic.gz.P13591.NCAM1	NCAM1	-0.0136976	0.0418879		0.743664	0.95425	0.953579	20
MMP7_P09237_OID20087_v1_Cardiometabolic.gz.P09237.MMP7	MMP7	-0.0140969	0.0439091		0.748175	0.957199	0.00469594	20
SERPINB6_P35237_OID21023_v1_Neurology.gz.P35237.SERPINB6	SERPINB6	0.0237298	0.0745952		0.750398	0.958981	0.744491	20
HRG_P04196_OID30770_v1_Inflammation_II.gz.P04196.HRG	HRG	-0.00849649	0.0268128		0.751333	0.959113	0.829053	20
CTSE_P14091_OID30628_v1_Inflammation_II.gz.P14091.CTSE	CTSE	0.0508611	0.173136		0.768938	0.959303	0.0406955	20
DEFB104A_DEFB104B_Q8WTQ1_OID30849_v1_Neurology_II.gz.Q8WTQ1.DEFB104A	DEFB104A	-0.0444538	0.151173		0.768713	0.959303	0.157002	4
DEFB104A_DEFB104B_Q8WTQ1_OID30849_v1_Neurology_II.gz.Q8WTQ1.DEFB104B	DEFB104B	-0.0444538	0.151173		0.768713	0.959303	0.157002	4
SPARCL1_Q14515_OID20361_v1_Cardiometabolic.gz.Q14515.SPARCL1	SPARCL1	-0.00509973	0.0173061		0.768239	0.959303	0.846193	20
FCGR2A_P12318_OID20391_v1_Cardiometabolic.gz.P12318.FCGR2A	FCGR2A	-0.00390486	0.0132029		0.767414	0.959303	0.682921	20
ICOSLG_O75144_OID21351_v1_Oncology.gz.O75144.ICOSLG	ICOSLG	-0.0176929	0.0594138		0.765863	0.959303	0.964345	20
ITGAV_P06756_OID21416_v1_Oncology.gz.P06756.ITGAV	ITGAV	0.0307495	0.103041		0.765383	0.959303	0.0217066	20
CA12_O43570_OID21344_v1_Oncology.gz.O43570.CA12	CA12	-0.0130382	0.0436602		0.765223	0.959303	0.441889	20
KLK7_P49862_OID30652_v1_Inflammation_II.gz.P49862.KLK7	KLK7	-0.00834873	0.0279177		0.764903	0.959303	0.876822	12
SPINK1_P00995_OID21097_v1_Neurology.gz.P00995.SPINK1	SPINK1	-0.00976212	0.0325255		0.764073	0.959303	0.411997	20
CDKN1A_P38936_OID21319_v1_Oncology.gz.P38936.CDKN1A	CDKN1A	0.029754	0.0991225		0.764045	0.959303	0.000671307	20
BSG_P35613_OID20626_v1_Inflammation.gz.P35613.BSG	BSG	0.0264058	0.0878984		0.763862	0.959303	0.60332	20
C3_P01024_OID30776_v1_Inflammation_II.gz.P01024.C3	C3	-0.0283826	0.0936909		0.761937	0.959303	0.132551	20
MAP4K5_Q9Y4K4_OID20899_v1_Neurology.gz.Q9Y4K4.MAP4K5	MAP4K5	0.0301596	0.0990749		0.760814	0.959303	0.318247	20
GPC5_P78333_OID20944_v1_Neurology.gz.P78333.GPC5	GPC5	-0.00451646	0.0147686		0.759745	0.959303	0.0808853	20
MSLN_Q13421_OID21380_v1_Oncology.gz.Q13421.MSLN	MSLN	0.0065139	0.0210879		0.757403	0.959303	0.888818	20
KLK11_Q9UBX7_OID21518_v1_Oncology.gz.Q9UBX7.KLK11	KLK11	-0.00976739	0.0315869		0.757152	0.959303	0.482272	10
PI16_Q6UXB8_OID30676_v1_Inflammation_II.gz.Q6UXB8.PI16	PI16	0.0140851	0.0451836		0.755246	0.959303	0.213135	20
IL15RA_Q13261_OID20498_v1_Inflammation.gz.Q13261.IL15RA	IL15RA	-0.0158711	0.0507871		0.754658	0.959303	0.744942	20
KAZALD1_Q96I82_OID21339_v1_Oncology.gz.Q96I82.KAZALD1	KAZALD1	-0.004147	0.013198		0.753358	0.959303	0.655648	17
PDCD1LG2_Q9BQ51_OID21273_v1_Oncology.gz.Q9BQ51.PDCD1LG2	PDCD1LG2	-0.00639955	0.0203399		0.753042	0.959303	0.015268	20
EPHB6_O15197_OID20982_v1_Neurology.gz.O15197.EPHB6	EPHB6	0.0125391	0.0428766		0.769945	0.959521	0.167933	20
IFNG_P01579_OID20495_v1_Inflammation.gz.P01579.IFNG	IFNG	0.0854814	0.295209		0.772151	0.960197	0.764979	19
CTSF_Q9UBX1_OID21500_v1_Oncology.gz.Q9UBX1.CTSF	CTSF	0.0196355	0.0677816		0.772055	0.960197	0.391476	20
ISLR2_Q6UXK2_OID20889_v1_Neurology.gz.Q6UXK2.ISLR2	ISLR2	-0.0156845	0.054455		0.773326	0.960623	0.387996	20
PARP1_P09874_OID20500_v1_Inflammation.gz.P09874.PARP1	PARP1	0.0237508	0.0847304		0.779239	0.964852	0.417197	20
CLU_P10909_OID30732_v1_Inflammation_II.gz.P10909.CLU	CLU	-0.036336	0.129489		0.779009	0.964852	0.136307	20
TF_P02787_OID30783_v1_Inflammation_II.gz.P02787.TF	TF	-0.0111369	0.0396669		0.778894	0.964852	0.960772	20
CST5_P28325_OID20995_v1_Neurology.gz.P28325.CST5	CST5	-0.00461243	0.0165315		0.780238	0.965054	0.0945446	20
TNFRSF6B_O95407_OID20964_v1_Neurology.gz.O95407.TNFRSF6B	TNFRSF6B	-0.0118597	0.044044		0.787723	0.966028	0.485505	20
SEMA7A_O75326_OID20283_v1_Cardiometabolic.gz.O75326.SEMA7A	SEMA7A	-0.0268715	0.0997089		0.787545	0.966028	0.64482	20
CHL1_O00533_OID20366_v1_Cardiometabolic.gz.O00533.CHL1	CHL1	0.0127977	0.0474523		0.787394	0.966028	0.394761	20
CGA_P01215_OID21069_v1_Neurology.gz.P01215.CGA	CGA	0.0964524	0.354799		0.785737	0.966028	0.412361	20
VWF_P04275_OID20256_v1_Cardiometabolic.gz.P04275.VWF	VWF	-0.0360065	0.132131		0.785232	0.966028	0.470976	20
KLRK1_P26718_OID31082_v1_Neurology_II.gz.P26718.KLRK1	KLRK1	0.00663021	0.0243281		0.785212	0.966028	0.682348	20
NFKB1_P19838_OID30160_v1_Cardiometabolic_II.gz.P19838.NFKB1	NFKB1	-0.0289869	0.105827		0.784156	0.966028	0.229566	20
PXDNL_A1KZ92_OID31405_v1_Oncology_II.gz.A1KZ92.PXDNL	PXDNL	0.0137241	0.0497472		0.782643	0.966028	0.9767	20
IGF2R_P11717_OID21146_v1_Neurology.gz.P11717.IGF2R	IGF2R	-0.00895461	0.0336822		0.79035	0.968221	0.0288721	20
TINAGL1_Q9GZM7_OID20180_v1_Cardiometabolic.gz.Q9GZM7.TINAGL1	TINAGL1	-0.0379789	0.144174		0.792223	0.968459	0.381433	20
CELSR2_Q9HCU4_OID30593_v1_Inflammation_II.gz.Q9HCU4.CELSR2	CELSR2	-0.00843857	0.0319058		0.791407	0.968459	0.782309	20
FST_P19883_OID20770_v1_Inflammation.gz.P19883.FST	FST	0.0227083	0.0867602		0.793525	0.969024	0.864094	20
THBS4_P35443_OID20368_v1_Cardiometabolic.gz.P35443.THBS4	THBS4	0.0133039	0.0526634		0.800561	0.96941	0.0493318	20
ALPP_P05187_OID21383_v1_Oncology.gz.P05187.ALPP	ALPP	0.00668409	0.0264501		0.800495	0.96941	0.245976	20
SPARC_P09486_OID21511_v1_Oncology.gz.P09486.SPARC	SPARC	0.0508501	0.200534		0.799825	0.96941	0.951581	20
FBP1_P09467_OID20227_v1_Cardiometabolic.gz.P09467.FBP1	FBP1	-0.0118798	0.0465545		0.798584	0.96941	0.287362	20
INHBB_P09529_OID30625_v1_Inflammation_II.gz.P09529.INHBB	INHBB	-0.00847397	0.0332064		0.798576	0.96941	0.687725	20
NTRK3_Q16288_OID21057_v1_Neurology.gz.Q16288.NTRK3	NTRK3	-0.0178119	0.0696945		0.798283	0.96941	0.804537	20
CLEC4M_Q9H2X3_OID30405_v1_Cardiometabolic_II.gz.Q9H2X3.CLEC4M	CLEC4M	-0.00940205	0.0363373		0.795833	0.96941	0.914548	20
CD209_Q9NNX6_OID20262_v1_Cardiometabolic.gz.Q9NNX6.CD209	CD209	-0.00828032	0.0320019		0.795832	0.96941	0.902614	20
CSF2RB_P32927_OID30553_v1_Inflammation_II.gz.P32927.CSF2RB	CSF2RB	-0.00268372	0.0109652		0.80665	0.970672	0.529473	20
TFF1_P04155_OID21154_v1_Neurology.gz.P04155.TFF1	TFF1	-0.0125254	0.0510591		0.806215	0.970672	0.828911	20
CBLN4_Q9NTU7_OID21386_v1_Oncology.gz.Q9NTU7.CBLN4	CBLN4	-0.0189436	0.0772168		0.8062	0.970672	0.0740437	13
QDPR_P09417_OID20174_v1_Cardiometabolic.gz.P09417.QDPR	QDPR	0.00809848	0.0328177		0.805085	0.970672	0.310492	20
PPBP_P02775_OID30761_v1_Inflammation_II.gz.P02775.PPBP	PPBP	-0.0159625	0.0642803		0.803882	0.970672	0.87116	3
ENPP5_Q9UJA9_OID20736_v1_Inflammation.gz.Q9UJA9.ENPP5	ENPP5	-0.00429771	0.0171825		0.802494	0.970672	0.677524	20
HPSE_Q9Y251_OID30409_v1_Cardiometabolic_II.gz.Q9Y251.HPSE	HPSE	-0.0104553	0.0440276		0.81229	0.973399	0.458216	6
IFI30_P13284_OID31505_v1_Oncology_II.gz.P13284.IFI30	IFI30	-0.00669764	0.028086		0.811518	0.973399	0.0994437	20
MGLL_Q99685_OID20711_v1_Inflammation.gz.Q99685.MGLL	MGLL	-0.0480932	0.201314		0.811186	0.973399	0.538503	20
PSG1_P11464_OID20916_v1_Neurology.gz.P11464.PSG1	PSG1	-0.00404092	0.0168191		0.810131	0.973399	0.875837	20
ACP6_Q9NPH0_OID21432_v1_Oncology.gz.Q9NPH0.ACP6	ACP6	0.00290704	0.0134695		0.829125	0.974349	0.357358	20
TCN1_P20061_OID30687_v1_Inflammation_II.gz.P20061.TCN1	TCN1	-0.00559074	0.0258859		0.829006	0.974349	0.0135017	20
FABP4_P15090_OID20245_v1_Cardiometabolic.gz.P15090.FABP4	FABP4	-0.0315558	0.145497		0.828299	0.974349	0.895316	20
TMEM25_Q86YD3_OID31015_v1_Neurology_II.gz.Q86YD3.TMEM25	TMEM25	-0.00997118	0.0455866		0.82686	0.974349	0.704614	20
SIGLEC9_Q9Y336_OID21390_v1_Oncology.gz.Q9Y336.SIGLEC9	SIGLEC9	0.0046929	0.0214442		0.826773	0.974349	0.52981	20
QPCT_Q16769_OID20320_v1_Cardiometabolic.gz.Q16769.QPCT	QPCT	-0.00657255	0.0298948		0.825983	0.974349	0.521571	19
PGD_P52209_OID30344_v1_Cardiometabolic_II.gz.P52209.PGD	PGD	0.00741739	0.0336432		0.825503	0.974349	0.824184	20
IFNL1_Q8IU54_OID20795_v1_Neurology.gz.Q8IU54.IFNL1	IFNL1	-0.0622429	0.281243		0.824848	0.974349	0.200456	20
IGLC2_P0DOY2_OID30740_v1_Inflammation_II.gz.P0DOY2.IGLC2	IGLC2	-0.0152681	0.0683285		0.823184	0.974349	0.970724	20
CST6_Q15828_OID20293_v1_Cardiometabolic.gz.Q15828.CST6	CST6	-0.0146683	0.0655797		0.823013	0.974349	0.98248	20
AFM_P43652_OID30741_v1_Inflammation_II.gz.P43652.AFM	AFM	0.0352495	0.156875		0.822214	0.974349	0.682945	12
TGFBR3_Q03167_OID20255_v1_Cardiometabolic.gz.Q03167.TGFBR3	TGFBR3	0.0194412	0.0863541		0.821876	0.974349	0.126587	20
AOC1_P19801_OID20452_v1_Inflammation.gz.P19801.AOC1	AOC1	0.010616	0.0471381		0.821816	0.974349	0.654438	20
PKD2_Q13563_OID30184_v1_Cardiometabolic_II.gz.Q13563.PKD2	PKD2	0.0387968	0.169866		0.819338	0.974349	0.523676	20
CD226_Q15762_OID30556_v1_Inflammation_II.gz.Q15762.CD226	CD226	-0.0106213	0.0460137		0.817448	0.974349	0.000106366	20
TNFRSF11B_O00300_OID20735_v1_Inflammation.gz.O00300.TNFRSF11B	TNFRSF11B	0.0149021	0.0644601		0.817172	0.974349	0.672019	20
LCN2_P80188_OID20392_v1_Cardiometabolic.gz.P80188.LCN2	LCN2	0.037988	0.164073		0.816902	0.974349	0.987848	6
ADAMTS8_Q9UP79_OID21502_v1_Oncology.gz.Q9UP79.ADAMTS8	ADAMTS8	-0.00646909	0.0278048		0.816025	0.974349	0.827444	20
MCAM_P43121_OID20343_v1_Cardiometabolic.gz.P43121.MCAM	MCAM	-0.0204888	0.0871575		0.814149	0.974349	0.160888	12
VASH1_Q7L8A9_OID20516_v1_Inflammation.gz.Q7L8A9.VASH1	VASH1	0.0182943	0.0951852		0.847588	0.975191	0.902324	20
LILRA6_Q6PI73_OID30346_v1_Cardiometabolic_II.gz.Q6PI73.LILRA6	LILRA6	-0.00296785	0.0154086		0.847264	0.975191	0.813254	20
LILRA5_A6NI73_OID20209_v1_Cardiometabolic.gz.A6NI73.LILRA5	LILRA5	0.00656109	0.0338199		0.846175	0.975191	0.728695	20
MEP1A_Q16819_OID31459_v1_Oncology_II.gz.Q16819.MEP1A	MEP1A	-0.0124832	0.0639789		0.845304	0.975191	0.121624	20
SGSH_P51688_OID30341_v1_Cardiometabolic_II.gz.P51688.SGSH	SGSH	-0.00278518	0.0142587		0.845133	0.975191	0.422688	20
WIF1_Q9Y5W5_OID21464_v1_Oncology.gz.Q9Y5W5.WIF1	WIF1	0.0125521	0.0637894		0.844005	0.975191	0.205096	20
VMO1_Q7Z5L0_OID21381_v1_Oncology.gz.Q7Z5L0.VMO1	VMO1	-0.00320178	0.0161666		0.843007	0.975191	0.402525	20
LTA4H_P09960_OID21452_v1_Oncology.gz.P09960.LTA4H	LTA4H	0.0237665	0.119895		0.842867	0.975191	0.626516	20
LILRA2_Q8N149_OID21152_v1_Neurology.gz.Q8N149.LILRA2	LILRA2	-0.00373108	0.0187491		0.842262	0.975191	0.146009	20
ADAMTS13_Q76LX8_OID20249_v1_Cardiometabolic.gz.Q76LX8.ADAMTS13	ADAMTS13	0.00748646	0.0375641		0.842029	0.975191	0.0292834	20
LAMA4_Q16363_OID20769_v1_Inflammation.gz.Q16363.LAMA4	LAMA4	-0.0146283	0.0724873		0.840069	0.975191	0.139077	20
HSD17B14_Q9BPX1_OID31098_v1_Neurology_II.gz.Q9BPX1.HSD17B14	HSD17B14	0.00399173	0.0197139		0.839539	0.975191	0.374866	20
SCPEP1_Q9HB40_OID30278_v1_Cardiometabolic_II.gz.Q9HB40.SCPEP1	SCPEP1	-0.00860878	0.0422367		0.838492	0.975191	0.675216	20
KIT_P10721_OID20370_v1_Cardiometabolic.gz.P10721.KIT	KIT	-0.0432765	0.212042		0.83828	0.975191	0.388472	20
IL12A_IL12B_P29459_P29460_OID21327_v1_Oncology.gz.P29460.IL12B	IL12B	-0.00523129	0.0255633		0.837853	0.975191	0.566064	20
IL12B_P29460_OID20666_v1_Inflammation.gz.P29460.IL12B	IL12B	-0.00507593	0.0248041		0.837853	0.975191	0.531211	20
ICAM2_P13598_OID20248_v1_Cardiometabolic.gz.P13598.ICAM2	ICAM2	0.044907	0.218397		0.837087	0.975191	0.828921	20
OMD_Q99983_OID20725_v1_Inflammation.gz.Q99983.OMD	OMD	-0.0402518	0.194984		0.83645	0.975191	0.398783	20
EIF2AK3_Q9NZJ5_OID30060_v1_Cardiometabolic_II.gz.Q9NZJ5.EIF2AK3	EIF2AK3	-0.0210793	0.101765		0.835903	0.975191	0.188311	20
MUC16_Q8WXI7_OID21378_v1_Oncology.gz.Q8WXI7.MUC16	MUC16	0.0354542	0.169287		0.83411	0.975191	0.0668008	20
COL4A1_P02462_OID20208_v1_Cardiometabolic.gz.P02462.COL4A1	COL4A1	-0.0155948	0.0734281		0.831809	0.975191	0.0813364	20
SOD3_P08294_OID30683_v1_Inflammation_II.gz.P08294.SOD3	SOD3	-0.00862017	0.0454658		0.849625	0.976561	0.445104	20
TGFBR2_P37173_OID21493_v1_Oncology.gz.P37173.TGFBR2	TGFBR2	-0.0454504	0.253214		0.85755	0.977878	0.292451	18
SERPING1_P05155_OID30777_v1_Inflammation_II.gz.P05155.SERPING1	SERPING1	0.0112802	0.0627305		0.857294	0.977878	0.823686	11
KRT19_P08727_OID20596_v1_Inflammation.gz.P08727.KRT19	KRT19	0.0154905	0.0856033		0.856402	0.977878	0.304503	20
SERPINA12_Q8IW75_OID20219_v1_Cardiometabolic.gz.Q8IW75.SERPINA12	SERPINA12	-0.0034495	0.0190134		0.856035	0.977878	0.00947431	20
RNASE10_Q5GAN6_OID30238_v1_Cardiometabolic_II.gz.Q5GAN6.RNASE10	RNASE10	-0.00276376	0.0151976		0.855696	0.977878	0.311345	20
TNC_P24821_OID20359_v1_Cardiometabolic.gz.P24821.TNC	TNC	-0.010184	0.0558597		0.855336	0.977878	0.493636	20
COL24A1_Q17RW2_OID31464_v1_Oncology_II.gz.Q17RW2.COL24A1	COL24A1	0.0165747	0.0898224		0.853599	0.977878	0.0095668	20
CCL19_Q99731_OID21030_v1_Neurology.gz.Q99731.CCL19	CCL19	0.0293496	0.158169		0.852791	0.977878	0.47263	20
FRZB_Q92765_OID20968_v1_Neurology.gz.Q92765.FRZB	FRZB	0.00749957	0.0422375		0.859071	0.978645	0.446866	20
RTN4R_Q9BZR6_OID21424_v1_Oncology.gz.Q9BZR6.RTN4R	RTN4R	-0.00840511	0.0477053		0.860146	0.978904	0.917866	20
SCG3_Q8WXD2_OID20728_v1_Inflammation.gz.Q8WXD2.SCG3	SCG3	-0.00295049	0.0242242		0.903058	0.979444	0.0808837	20
EGF_P01133_OID20698_v1_Inflammation.gz.P01133.EGF	EGF	0.0114191	0.0931236		0.902405	0.979444	0.428368	20
IL12RB1_P42701_OID20486_v1_Inflammation.gz.P42701.IL12RB1	IL12RB1	-0.0039482	0.0321827		0.90236	0.979444	0.687812	20
SMOC1_Q9H4F8_OID21461_v1_Oncology.gz.Q9H4F8.SMOC1	SMOC1	0.00741971	0.0602502		0.90199	0.979444	0.153915	20
FOLR2_P14207_OID21062_v1_Neurology.gz.P14207.FOLR2	FOLR2	0.0123444	0.0998265		0.901586	0.979444	0.488458	20
POSTN_Q15063_OID30410_v1_Cardiometabolic_II.gz.Q15063.POSTN	POSTN	0.00587331	0.0473527		0.901289	0.979444	0.138501	20
PROS1_P07225_OID30737_v1_Inflammation_II.gz.P07225.PROS1	PROS1	0.0259562	0.207732		0.900563	0.979444	0.304302	16
DKK3_Q9UBP4_OID20264_v1_Cardiometabolic.gz.Q9UBP4.DKK3	DKK3	0.00428717	0.0339689		0.899567	0.979444	0.835754	20
CA11_O75493_OID21195_v1_Oncology.gz.O75493.CA11	CA11	-0.0214442	0.169744		0.899469	0.979444	0.692698	20
TPP1_O14773_OID20750_v1_Inflammation.gz.O14773.TPP1	TPP1	0.0103825	0.0821178		0.899388	0.979444	0.855247	20
CD79B_P40259_OID20635_v1_Inflammation.gz.P40259.CD79B	CD79B	0.00968934	0.0763076		0.898958	0.979444	0.586575	20
PLAT_P00750_OID20247_v1_Cardiometabolic.gz.P00750.PLAT	PLAT	-0.0308821	0.238898		0.897145	0.979444	0.0399135	20
TGFB2_P61812_OID31417_v1_Oncology_II.gz.P61812.TGFB2	TGFB2	0.0113678	0.0865376		0.895488	0.979444	0.504771	20
CD5_P06127_OID21449_v1_Oncology.gz.P06127.CD5	CD5	-0.0129366	0.0976899		0.894648	0.979444	0.641398	20
CD27_P26842_OID21527_v1_Oncology.gz.P26842.CD27	CD27	-0.00702008	0.0527759		0.89418	0.979444	0.0334787	20
POMC_P01189_OID30282_v1_Cardiometabolic_II.gz.P01189.POMC	POMC	-0.0205841	0.154064		0.893713	0.979444	0.298474	20
AGRN_O00468_OID20786_v1_Inflammation.gz.O00468.AGRN	AGRN	-0.00441363	0.0329831		0.893549	0.979444	0.232778	20
CD300LG_Q6UXG3_OID21130_v1_Neurology.gz.Q6UXG3.CD300LG	CD300LG	0.00426332	0.0315436		0.892488	0.979444	0.649424	20
TNFRSF10A_O00220_OID20967_v1_Neurology.gz.O00220.TNFRSF10A	TNFRSF10A	0.00360292	0.0261		0.890207	0.979444	0.442191	20
LAP3_P28838_OID20436_v1_Inflammation.gz.P28838.LAP3	LAP3	-0.0560628	0.402051		0.889101	0.979444	0.780562	16
IFNAR1_P17181_OID31491_v1_Oncology_II.gz.P17181.IFNAR1	IFNAR1	0.00410878	0.0293261		0.888576	0.979444	0.169295	20
FCAR_P24071_OID20564_v1_Inflammation.gz.P24071.FCAR	FCAR	-0.00221243	0.0156151		0.887329	0.979444	0.0704131	20
CD1C_P29017_OID21483_v1_Oncology.gz.P29017.CD1C	CD1C	-0.0181618	0.127005		0.886289	0.979444	0.696527	20
CFHR5_Q9BXR6_OID30716_v1_Inflammation_II.gz.Q9BXR6.CFHR5	CFHR5	-0.00242203	0.0169275		0.886225	0.979444	0.251106	14
VASN_Q6EMK4_OID20345_v1_Cardiometabolic.gz.Q6EMK4.VASN	VASN	0.0043355	0.0302617		0.886079	0.979444	0.0699495	20
KIRREL2_Q6UWL6_OID20873_v1_Neurology.gz.Q6UWL6.KIRREL2	KIRREL2	-0.00962942	0.0669336		0.885607	0.979444	0.237977	20
VWC2_Q2TAL6_OID20936_v1_Neurology.gz.Q2TAL6.VWC2	VWC2	0.0038016	0.0263876		0.885447	0.979444	0.024831	20
CFHR4_Q92496_OID30758_v1_Inflammation_II.gz.Q92496.CFHR4	CFHR4	-0.00242919	0.0168388		0.885294	0.979444	0.146304	20
ITGB2_P05107_OID20315_v1_Cardiometabolic.gz.P05107.ITGB2	ITGB2	0.0147726	0.100588		0.88324	0.979444	0.261146	20
PIK3IP1_Q96FE7_OID21094_v1_Neurology.gz.Q96FE7.PIK3IP1	PIK3IP1	-0.00641897	0.0433057		0.882166	0.979444	0.244421	20
HGF_P14210_OID20656_v1_Inflammation.gz.P14210.HGF	HGF	-0.024141	0.162847		0.882151	0.979444	0.955212	20
LPA_P08519_OID30747_v1_Inflammation_II.gz.P08519.LPA	LPA	-0.00303103	0.0204293		0.882053	0.979444	0.671726	20
CILP_O75339_OID30399_v1_Cardiometabolic_II.gz.O75339.CILP	CILP	0.0062974	0.0420712		0.881014	0.979444	0.744089	20
KLK4_Q9Y5K2_OID21391_v1_Oncology.gz.Q9Y5K2.KLK4	KLK4	0.0045887	0.0304006		0.880022	0.979444	0.179059	20
IL36G_Q9NZH8_OID30551_v1_Inflammation_II.gz.Q9NZH8.IL36G	IL36G	0.0322278	0.212664		0.879547	0.979444	0.48605	20
SHBG_P04278_OID30685_v1_Inflammation_II.gz.P04278.SHBG	SHBG	0.00693915	0.0454459		0.878643	0.979444	0.0633454	20
CFH_P08603_OID30790_v1_Inflammation_II.gz.P08603.CFH	CFH	0.00663239	0.0426294		0.876362	0.979444	0.355028	20
ANGPT2_O15123_OID21463_v1_Oncology.gz.O15123.ANGPT2	ANGPT2	0.0125229	0.0794347		0.874732	0.979444	0.452069	20
PTPRZ1_P23471_OID30343_v1_Cardiometabolic_II.gz.P23471.PTPRZ1	PTPRZ1	-0.0112899	0.0714532		0.874453	0.979444	0.671345	20
TNFRSF1B_P20333_OID21145_v1_Neurology.gz.P20333.TNFRSF1B	TNFRSF1B	-0.0163644	0.103134		0.873928	0.979444	0.023582	20
TGFB1_P01137_OID20621_v1_Inflammation.gz.P01137.TGFB1	TGFB1	0.00820551	0.0508279		0.871749	0.979444	0.633661	20
ANGPTL2_Q9UKU9_OID20726_v1_Inflammation.gz.Q9UKU9.ANGPTL2	ANGPTL2	0.0474008	0.292638		0.871323	0.979444	0.482968	20
NCR1_O76036_OID20566_v1_Inflammation.gz.O76036.NCR1	NCR1	0.00775955	0.0475566		0.870389	0.979444	0.745679	20
OCLN_Q16625_OID31069_v1_Neurology_II.gz.Q16625.OCLN	OCLN	-0.0168453	0.103034		0.870131	0.979444	0.992028	19
KLK8_O60259_OID21517_v1_Oncology.gz.O60259.KLK8	KLK8	0.00779762	0.0471287		0.868587	0.979444	0.0508462	11
SMOC2_Q9H3U7_OID20730_v1_Inflammation.gz.Q9H3U7.SMOC2	SMOC2	0.00543707	0.0327745		0.868241	0.979444	0.785305	20
CXCL12_P48061_OID20464_v1_Inflammation.gz.P48061.CXCL12	CXCL12	0.0110423	0.0662799		0.867684	0.979444	0.920153	20
CD72_P21854_OID30641_v1_Inflammation_II.gz.P21854.CD72	CD72	-0.0150885	0.0898906		0.866698	0.979444	0.797246	20
LGMN_Q99538_OID20773_v1_Inflammation.gz.Q99538.LGMN	LGMN	0.00809028	0.0475789		0.864979	0.979444	0.317497	9
IL16_Q14005_OID20633_v1_Inflammation.gz.Q14005.IL16	IL16	-0.00518986	0.0304822		0.864807	0.979444	0.26912	19
EPHA4_P54764_OID30622_v1_Inflammation_II.gz.P54764.EPHA4	EPHA4	-0.010173	0.0862511		0.906111	0.980911	0.116348	20
LTBP3_Q9NS15_OID21191_v1_Oncology.gz.Q9NS15.LTBP3	LTBP3	0.00353586	0.0299216		0.905933	0.980911	0.517212	20
CTSL_P07711_OID20228_v1_Cardiometabolic.gz.P07711.CTSL	CTSL	0.00937947	0.0815267		0.908407	0.982476	0.450345	20
CCL23_P55773_OID20693_v1_Inflammation.gz.P55773.CCL23	CCL23	0.00366198	0.0323192		0.909787	0.983047	0.279528	20
CCL2_P13500_OID21004_v1_Neurology.gz.P13500.CCL2	CCL2	0.0186825	0.217038		0.931404	0.985188	0.614986	20
CCL7_P80098_OID20523_v1_Inflammation.gz.P80098.CCL7	CCL7	-0.0101855	0.117007		0.930631	0.985188	0.316162	20
KDR_P35968_OID21497_v1_Oncology.gz.P35968.KDR	KDR	-0.00215057	0.0245894		0.930307	0.985188	0.000351298	18
NOTCH1_P46531_OID20311_v1_Cardiometabolic.gz.P46531.NOTCH1	NOTCH1	0.0286849	0.324593		0.929581	0.985188	0.0648824	20
PRCP_P42785_OID20337_v1_Cardiometabolic.gz.P42785.PRCP	PRCP	0.0157162	0.175904		0.928808	0.985188	0.840827	20
FGFBP3_Q8TAT2_OID31108_v1_Neurology_II.gz.Q8TAT2.FGFBP3	FGFBP3	-0.00312315	0.0348352		0.928561	0.985188	0.656912	20
IL32_P24001_OID20605_v1_Inflammation.gz.P24001.IL32	IL32	-0.0064727	0.071944		0.928312	0.985188	0.653489	20
HSPA1A_P0DMV8_OID20718_v1_Inflammation.gz.P0DMV8.HSPA1A	HSPA1A	0.0142121	0.157007		0.927875	0.985188	0.0770899	20
CR1_P17927_OID30697_v1_Inflammation_II.gz.P17927.CR1	CR1	0.00258281	0.0281802		0.926973	0.985188	0.766538	20
GZMB_P10144_OID20604_v1_Inflammation.gz.P10144.GZMB	GZMB	0.0039557	0.0423459		0.925575	0.985188	0.558286	20
COL2A1_P02458_OID30286_v1_Cardiometabolic_II.gz.P02458.COL2A1	COL2A1	0.00152497	0.0161779		0.924901	0.985188	0.603663	20
TFF3_Q07654_OID20371_v1_Cardiometabolic.gz.Q07654.TFF3	TFF3	0.00802349	0.0847817		0.924603	0.985188	0.876581	16
INSR_P06213_OID30566_v1_Inflammation_II.gz.P06213.INSR	INSR	0.0228137	0.23917		0.924007	0.985188	NA	NA
ENPP6_Q6UWR7_OID30273_v1_Cardiometabolic_II.gz.Q6UWR7.ENPP6	ENPP6	-0.00395564	0.0404114		0.922024	0.985188	0.300573	20
CSF2_P04141_OID30072_v1_Cardiometabolic_II.gz.P04141.CSF2	CSF2	0.00533114	0.0528602		0.919667	0.985188	0.00605624	20
FGFR2_P21802_OID21478_v1_Oncology.gz.P21802.FGFR2	FGFR2	-0.0109923	0.108318		0.919168	0.985188	0.327085	20
CDH1_P12830_OID20353_v1_Cardiometabolic.gz.P12830.CDH1	CDH1	-0.0267187	0.261599		0.918649	0.985188	0.938736	20
CA13_Q8N1Q1_OID20225_v1_Cardiometabolic.gz.Q8N1Q1.CA13	CA13	0.00540792	0.0528127		0.918441	0.985188	0.834999	20
CXADR_P78310_OID20561_v1_Inflammation.gz.P78310.CXADR	CXADR	0.0109083	0.104009		0.916472	0.985188	0.225316	20
WFDC2_Q14508_OID21505_v1_Oncology.gz.Q14508.WFDC2	WFDC2	0.0141883	0.133972		0.915658	0.985188	0.144769	16
GNLY_P22749_OID21132_v1_Neurology.gz.P22749.GNLY	GNLY	-0.00203099	0.019117		0.915392	0.985188	0.0276448	20
CFI_P05156_OID30772_v1_Inflammation_II.gz.P05156.CFI	CFI	0.00599238	0.0558312		0.914527	0.985188	0.436136	20
TIE1_P35590_OID20303_v1_Cardiometabolic.gz.P35590.TIE1	TIE1	-0.00712681	0.0663945		0.914519	0.985188	0.000264731	20
AMY2A_P04746_OID20333_v1_Cardiometabolic.gz.P04746.AMY2A	AMY2A	0.00281502	0.0335651		0.933162	0.986143	0.647511	20
CA3_P07451_OID20271_v1_Cardiometabolic.gz.P07451.CA3	CA3	0.0075847	0.0926361		0.934745	0.986913	0.618573	20
CD33_P20138_OID21472_v1_Oncology.gz.P20138.CD33	CD33	-0.000804234	0.0104392		0.938592	0.988262	0.795557	20
CA2_P00918_OID21149_v1_Neurology.gz.P00918.CA2	CA2	-0.00943039	0.121474		0.93812	0.988262	0.301636	20
LBP_P18428_OID20355_v1_Cardiometabolic.gz.P18428.LBP	LBP	0.0011576	0.0147692		0.937527	0.988262	0.270017	20
OPTC_Q9UBM4_OID21362_v1_Oncology.gz.Q9UBM4.OPTC	OPTC	-0.00186067	0.0371922		0.9601	0.99013	0.277552	19
CHIT1_Q13231_OID20312_v1_Cardiometabolic.gz.Q13231.CHIT1	CHIT1	-0.000716168	0.0142462		0.959907	0.99013	0.423168	20
APOD_P05090_OID30746_v1_Inflammation_II.gz.P05090.APOD	APOD	0.00295185	0.0568025		0.958555	0.99013	0.915625	20
MFGE8_Q08431_OID21134_v1_Neurology.gz.Q08431.MFGE8	MFGE8	-0.00199998	0.0377428		0.95774	0.99013	0.156878	20
PNLIPRP1_P54315_OID31122_v1_Neurology_II.gz.P54315.PNLIPRP1	PNLIPRP1	-0.00296555	0.0555602		0.957433	0.99013	0.0684019	20
ITGA6_P23229_OID20528_v1_Inflammation.gz.P23229.ITGA6	ITGA6	0.00312331	0.058515		0.957432	0.99013	0.686315	20
FGF23_Q9GZV9_OID21411_v1_Oncology.gz.Q9GZV9.FGF23	FGF23	-0.00630735	0.116706		0.9569	0.99013	0.121289	20
ERN1_O75460_OID31391_v1_Oncology_II.gz.O75460.ERN1	ERN1	-0.00579828	0.103685		0.955404	0.99013	0.769635	20
AXL_P30530_OID20363_v1_Cardiometabolic.gz.P30530.AXL	AXL	-0.00401934	0.0717609		0.955334	0.99013	0.168293	20
AGRP_O00253_OID20658_v1_Inflammation.gz.O00253.AGRP	AGRP	-0.0127434	0.226519		0.955137	0.99013	0.672156	20
MERTK_Q12866_OID20657_v1_Inflammation.gz.Q12866.MERTK	MERTK	0.00270349	0.0479542		0.955042	0.99013	0.261318	20
AFP_P02771_OID20978_v1_Neurology.gz.P02771.AFP	AFP	-0.00371815	0.0655445		0.954763	0.99013	0.377048	20
CTRC_Q99895_OID20752_v1_Inflammation.gz.Q99895.CTRC	CTRC	-0.00191803	0.0331705		0.953889	0.99013	0.579376	20
CFD_P00746_OID30738_v1_Inflammation_II.gz.P00746.CFD	CFD	-0.00520881	0.0888626		0.953258	0.99013	0.479326	20
ENPP7_Q6UWV6_OID20689_v1_Inflammation.gz.Q6UWV6.ENPP7	ENPP7	0.000828294	0.0130698		0.949468	0.99013	0.119303	20
EDIL3_O43854_OID20081_v1_Cardiometabolic.gz.O43854.EDIL3	EDIL3	0.0101758	0.160335		0.949395	0.99013	0.446575	10
DSCAM_O60469_OID30993_v1_Neurology_II.gz.O60469.DSCAM	DSCAM	-0.00166651	0.0260891		0.949068	0.99013	0.893223	15
CCL27_Q9Y4X3_OID20121_v1_Cardiometabolic.gz.Q9Y4X3.CCL27	CCL27	-0.00372322	0.0579648		0.948785	0.99013	0.931753	20
ITGB5_P18084_OID21522_v1_Oncology.gz.P18084.ITGB5	ITGB5	0.0109347	0.170091		0.948742	0.99013	0.940304	20
CXCL10_P02778_OID20697_v1_Inflammation.gz.P02778.CXCL10	CXCL10	-0.0146232	0.222152		0.947517	0.99013	0.639126	3
SCGB3A2_Q96PL1_OID20723_v1_Inflammation.gz.Q96PL1.SCGB3A2	SCGB3A2	-0.0044257	0.063053		0.944042	0.99013	0.357245	20
CA9_Q16790_OID21417_v1_Oncology.gz.Q16790.CA9	CA9	-0.009576	0.133602		0.94286	0.99013	0.0185501	20
MFAP4_P55083_OID30598_v1_Inflammation_II.gz.P55083.MFAP4	MFAP4	-0.00449214	0.0614647		0.941739	0.99013	0.622962	10
CPM_P14384_OID21054_v1_Neurology.gz.P14384.CPM	CPM	-0.0109985	0.225261		0.961058	0.990233	0.860119	7
LGALS1_P09382_OID20154_v1_Cardiometabolic.gz.P09382.LGALS1	LGALS1	-0.00215416	0.0459793		0.962632	0.99097	0.635692	20
IL7_P13232_OID20535_v1_Inflammation.gz.P13232.IL7	IL7	-0.0046432	0.112641		0.96712	0.992932	0.664037	20
PLA2G4A_P47712_OID20685_v1_Inflammation.gz.P47712.PLA2G4A	PLA2G4A	-0.00845192	0.201631		0.966564	0.992932	0.515367	15
PLAUR_Q03405_OID20764_v1_Inflammation.gz.Q03405.PLAUR	PLAUR	-0.00463925	0.108779		0.965982	0.992932	0.0162059	19
GP5_P40197_OID30611_v1_Inflammation_II.gz.P40197.GP5	GP5	-0.00271061	0.104656		0.979337	0.99398	0.697982	20
PDGFRB_P09619_OID20268_v1_Cardiometabolic.gz.P09619.PDGFRB	PDGFRB	-0.000273536	0.0104743		0.979166	0.99398	0.84934	20
ESM1_Q9NQ30_OID20758_v1_Inflammation.gz.Q9NQ30.ESM1	ESM1	0.00203873	0.0736386		0.977913	0.99398	0.0549514	20
SLC27A4_Q6P1M0_OID20814_v1_Neurology.gz.Q6P1M0.SLC27A4	SLC27A4	-0.00597329	0.214565		0.977791	0.99398	0.114663	20
NRP1_O14786_OID20390_v1_Cardiometabolic.gz.O14786.NRP1	NRP1	0.00116059	0.0410752		0.977459	0.99398	0.196241	20
GRP_P07492_OID30264_v1_Cardiometabolic_II.gz.P07492.GRP	GRP	-0.000859888	0.030263		0.977332	0.99398	0.226615	20
F13B_P05160_OID30781_v1_Inflammation_II.gz.P05160.F13B	F13B	-0.000738575	0.0254358		0.976835	0.99398	0.318373	20
IGFBP2_P18065_OID20325_v1_Cardiometabolic.gz.P18065.IGFBP2	IGFBP2	-0.00564387	0.186549		0.975864	0.99398	0.619694	7
OXT_P01178_OID21047_v1_Neurology.gz.P01178.OXT	OXT	-0.000679245	0.0211494		0.974379	0.99398	0.995917	20
KIR3DL2_P43630_OID31191_v1_Oncology_II.gz.P43630.KIR3DL2	KIR3DL2	-0.00330867	0.0977514		0.972998	0.99398	0.870731	20
F3_P13726_OID21440_v1_Oncology.gz.P13726.F3	F3	0.00229923	0.0664969		0.972418	0.99398	0.724375	20
CPXM2_Q8N436_OID30322_v1_Cardiometabolic_II.gz.Q8N436.CPXM2	CPXM2	-0.000898961	0.0254258		0.971796	0.99398	0.326533	20
IL34_Q6ZMJ4_OID20809_v1_Neurology.gz.Q6ZMJ4.IL34	IL34	0.000682113	0.0181492		0.97002	0.99398	0.891789	20
EGFLAM_Q63HQ2_OID31496_v1_Oncology_II.gz.Q63HQ2.EGFLAM	EGFLAM	0.000442516	0.0294321		0.988004	0.994034	NA	NA
PGLYRP2_Q96PD5_OID30742_v1_Inflammation_II.gz.Q96PD5.PGLYRP2	PGLYRP2	-0.000201321	0.0129719		0.987617	0.994034	0.745503	20
ITGA5_P08648_OID21139_v1_Neurology.gz.P08648.ITGA5	ITGA5	0.0033678	0.204451		0.986858	0.994034	0.801977	8
CRTAC1_Q9NQ79_OID20279_v1_Cardiometabolic.gz.Q9NQ79.CRTAC1	CRTAC1	0.000357803	0.0211323		0.986491	0.994034	0.918203	20
KLK15_Q9H2R5_OID31427_v1_Oncology_II.gz.Q9H2R5.KLK15	KLK15	-0.000300225	0.0159522		0.984985	0.994034	0.0788699	20
EDAR_Q9UNE0_OID20525_v1_Inflammation.gz.Q9UNE0.EDAR	EDAR	-0.000840627	0.0412008		0.983722	0.994034	0.846021	20
SERPINE1_P05121_OID20342_v1_Cardiometabolic.gz.P05121.SERPINE1	SERPINE1	-0.00270402	0.131826		0.983635	0.994034	0.0192578	20
LILRB5_O75023_OID20324_v1_Cardiometabolic.gz.O75023.LILRB5	LILRB5	0.000229314	0.0105464		0.982653	0.994034	0.897949	20
RNASE6_Q93091_OID30689_v1_Inflammation_II.gz.Q93091.RNASE6	RNASE6	0.000684217	0.0313387		0.982581	0.994034	0.362784	20
PROK1_P58294_OID20543_v1_Inflammation.gz.P58294.PROK1	PROK1	0.000808969	0.0356195		0.981881	0.994034	0.792013	20
FCRL5_Q96RD9_OID21111_v1_Neurology.gz.Q96RD9.FCRL5	FCRL5	0.000394065	0.0309812		0.989852	0.994159	0.988128	20
SERPIND1_P05546_OID30767_v1_Inflammation_II.gz.P05546.SERPIND1	SERPIND1	-0.0031043	0.23761		0.989576	0.994159	0.592384	20
C1S_P09871_OID30731_v1_Inflammation_II.gz.P09871.C1S	C1S	0.00122148	0.108421		0.991011	0.994458	0.445844	14
NOTCH3_Q9UM47_OID20253_v1_Cardiometabolic.gz.Q9UM47.NOTCH3	NOTCH3	-0.00165197	0.196118		0.993279	0.995868	0.352398	20
TFPI2_P48307_OID21512_v1_Oncology.gz.P48307.TFPI2	TFPI2	0.000635616	0.0910973		0.994433	0.996159	0.269263	5
SIAE_Q9HAT2_OID21503_v1_Oncology.gz.Q9HAT2.SIAE	SIAE	0.000200283	0.0562914		0.997161	0.998026	0.574742	20
CD46_P15529_OID20380_v1_Cardiometabolic.gz.P15529.CD46	CD46	9.9e-06	0.13673		0.999942	0.999942	0.0951713	20

## Sheet: Table S3
Table S4 Protein corresponding drug in DRUGBANK
Tier	Target	Drugbank id	Name	Durg group	Pharmacological action	Actions
1	EPHB4	DB01254	Dasatinib	Approved, Investigational	Unknown	Inhibitor
		DB07251	N'-(3-CHLORO-4-METHOXY-PHENYL)-N-(3,4,5-TRIMETHOXYPHENYL)-1,3,5-TRIAZINE-2,4-DIAMINE	Experimental	Unknown	/
		DB07253	N'-(5-chloro-1,3-benzodioxol-4-yl)-N-(3-methylsulfonylphenyl)pyrimidine-2,4-diamine	Experimental	Unknown	/
		DB07256	3-({4-[(5-CHLORO-1,3-BENZODIOXOL-4-YL)AMINO]PYRIMIDIN-2-YL}AMINO)BENZAMIDE	Experimental	Unknown	/
		DB07254	N-[3-[[4-[(5-CHLORO-1,3-BENZODIOXOL-4-YL)AMINO]PYRIMIDIN-2-YL]AMINO]PHENYL]METHANESULFONAMIDE	Experimental	Unknown	/
		DB11973	Tesevatinib	Investigational	Yes	Modulator
		DB07249	N-(5-chloro-1,3-benzodioxol-4-yl)-6-methoxy-7-(3-piperidin-1-ylpropoxy)quinazolin-4-amine	Experimental	Unknown	/
		DB07250	N'-(5-CHLORO-1,3-BENZODIOXOL-4-YL)-N-(3,4,5- TRIMETHOXYPHENYL)PYRIMIDINE-2,4-DIAMINE	Experimental	Unknown	/
		DB07252	3-({4-[(5-chloro-1,3-benzodioxol-4-yl)amino]pyrimidin-2-yl}amino)benzenesulfonamide	Experimental	Unknown	/
		DB07255	N'-(5-CHLORO-1,3-BENZODIOXOL-4-YL)-N-(3-MORPHOLIN-4-YLPHENYL)PYRIMIDINE-2,4-DIAMINE	Experimental	Unknown	/
		DB12010	Fostamatinib	Approved, Investigational	Unknown	Inhibitor
2	RSPO3	NA
3	CD109	NA
3	SAA1	NA
3	SAA2	NA
3	FSHB	NA
3	SEZ6L2	NA
